# Supplementary material for: Profound impact of sample processing delay on gene expression of multiple myeloma plasma cells
Source: BMC Med Genomics. 2015 Dec 30;8:85. doi: 10.1186/s12920-015-0161-6 (PMC4696100; doi:10.1186/s12920-015-0161-6)
Supplement: Additional file 1 — Participating_centers.xls. Names of the participating centers and the ethics committees that granted approval to this study. (XLS 35.5 KB) [file 12920_2015_161_MOESM1_ESM.xls]

## Sheet: Tabelle1
Center	Ethics committee that granted approval to this study
Allgemeines Krankenhaus Altona	Ethikkommission der Ärztekammer Hamburg
Ammerland Klinik GmbH	Ethikkommission bei der Ärztekammer Niedersachsen zur Beurteilung medizinischer Forschung am Menschen
Asklepios Klinik Altona	Ethikkommission der Ärztekammer Hamburg
Asklepios Klinik St. Georg	Ethikkommission der Ärztekammer Hamburg
Carl-Thiem-Krankenhaus Cottbus	Ethikkommission der Landesärztekammer Brandenburg
Charité, Campus Benjamin Franklin	Charité - Universitätsmedizin Berlin, Ethikkommission
Charité, Campus Mitte	Ethikkommission des Landes Berlin
Evang. Diakoniewerk Schwäbisch Hall e.V.	Ethikkommission der Landesärztekammer Baden-Württemberg
Evangelisches Krankenhaus Essen-Werden	Ärztekammer Nordrhein
Evangelisches Krankenhaus Hamm	Ethikkommission der Ärztekammer Westfalen-Lippe
Helios Klinikum Berlin Buch	Ethikkommission des Landes Berlin
III. Medizinische Klinik Mannheim	Medizinische Ethikkommission II der Medizinischen Fakultät Mannheim
Katholisches Krankenhaus Hagen gGmbH	Ethikkommission der Ärztekammer Westfalen-Lippe
Klinik für Hämatologie/Onkologie und Palliativmedizin	Ethikkommission der Ärztekammer Westfalen-Lippe
Klinikum Bayreuth GmbH	Ethik-Kommission der Bayerischen Landesärztekammer
Klinikum Chemnitz GmbH	Sächsische Landesärztekammer, Ethikkommission
Klinikum Darmstadt	Ethik-Kommision bei der Landesärztekammer Hessen
Klinikum der Johann-Wolfgang-Goethe Universität Frankfurt	Ethik-Kommission des Fachbereichs Medizin der Johann-Wolfgang-Goethe-Universität Frankfurt am Main
Klinikum der Johann-Wolfgang-Goethe-Universität	Ethikkommission des Fachbereichs Medizin der Univ. Frankfurt/Main
Klinikum der Philipps-Universität	Ethikkommission des Fachbereichs Medizin der Philipps-Universität Marburg
Klinikum der Stadt Ludwigshafen am Rhein GmbH	Ethikkommission der Landesärztekammer Rheinland-Pfalz
Klinikum Idar-Oberstein GmbH	Ethikkommission der Landesärztekammer Rheinland-Pfalz
Klinikum Lippe-Lemgo	Ethikkommission der Ärztekammer Westfalen-Lippe
Klinikum Region Hannover, Staedt. Krankenhaus Siloah	Ethikkommission zur Beurteilung medizinischer Forschung am Menschen
Knappschaftskrankenhaus	Ethik-Kommission der Med. der Ruhr-Universität Bochum
Krankenhaus Maria Hilf GmbH	Ärztekammer Nordrhein
Krankenhaus Maria Hilf GmbH	Ethikkommission der Ärztekammer Nordrhein
Krankenhaus München-Schwabing	Ethik-Kommission der Bayerischen Landesärztekammer
Medizinische Klinik	Ethikkommission der Ärztekammer Westfalen-Lippe
Medizinische Universitätsklinik Bonn	Ethik-Kommission an der Med. Fakultät der Univ. Bonn
Paracelsus Klinik	Ethikkommission bei der Ärztekammer Niedersachsen zur Beurteilung medizinischer Forschung am Menschen
Paracelsus-Klinik	Ethikkommission zur Beurteilung medizinischer Forschung am Menschen
Praxis für Hämatologie, intern. Onkologie, klinische Immunologie	Ethikkommisson der Landesärztekammer Hessen
Robert-Bosch-Krankenhaus	Ethikkommission der Landesärztekammer Baden-Württemberg
St. Marien-Krankenhaus Siegen	Ethikkommission der Ärztekammer Westfalen-Lippe
Städtische Kliniken Bielefeld gem. GmbH	Ethikkommission der Ärztekammer Westfalen-Lippe
Städtische Klinken Frankfurt a. M.-Höchst	Ethikkommisson der Landesärztekammer Hessen
Städtisches Klinikum Braunschweig	Ethikkommission bei der Ärztekammer Niedersachsen zur Beurteilung medizinischer Forschung am Menschen
Städtisches Klinikum Dessau	Ethikkommission der Ärztekammer Sachsen-Anhalt
Städtisches Klinikum München GmbH	Ethik-Kommission der Bayerischen Landesärztekammer
Städtisches Krankenhaus Süd	Ethikkommission der Medizinischen Fakultät der Universität zu Lübeck
Universitätsklinikum Bonn	Ethik-Kommission an der Medizinischen Fakultät der Rheinischen Friedrich-Wilhelms-Universität Bonn
Universitätsklinikum Essen	Ethikommission der Med. Fakultät der Universität Duisburg-Essen
Universitätsklinikum Köln	Ethik-Kommission der Medizinischen Fakultät der Universität zu Köln
Universitätsklinikum Saarland	Ethikkommission der Ärztekammer des Saarlandes
Universitätsklinikum Tübingen	Ethikkommission der Universität Tübingen
Universitätsklinkum Heidelberg	Ethikkommission I der Med. Fakultät Heidelberg
Universitätsmedizin der Johannes Gutenberg-Universität Mainz	Ethikkommission der Landesärztekammer Rheinland-Pfalz
Westpfalz-Klinkum GmbH	Ethikkommission der Landesärztekammer Rheinland-Pfalz
