# Supplementary material for: Profound impact of sample processing delay on gene expression of multiple myeloma plasma cells
Source: BMC Med Genomics. 2015 Dec 30;8:85. doi: 10.1186/s12920-015-0161-6 (PMC4696100; doi:10.1186/s12920-015-0161-6)
Supplement: Additional file 2 — Table S1 - Differentially Expressed Genes. Table listing the 6802 genes differentially expressed between shipped and in-house samples. (XLSX 554 KB) [file 12920_2015_161_MOESM2_ESM.xlsx]

## Sheet: S1 DIFF_INT_VS_EXT_MM5
Supplemental Table 1. Genes significantly differentially expressed between in-house and
shipped samples in the MM5 set.
Probeset	Gene Symbol	AveExpr*	Log2FC**	P	adjP***
23548_at	TTC33	5.47057	3.92068	1.38741e-84	2.62595e-80
29951_at	PDZRN4	5.93433	3.67396	4.70341e-38	5.59883e-36
157567_at	ANKRD46	7.5741	3.58345	1.93765e-49	7.05267e-47
729230_at	CCR2	6.32669	3.35933	2.7564e-45	6.5213e-43
22889_at	KIAA0907	6.22514	3.32451	2.72555e-57	2.4565e-54
51340_at	CRNKL1	6.95622	3.09204	1.17445e-52	6.0078e-50
79738_at	BBS10	4.06759	2.86465	3.54228e-74	1.67612e-70
339324_at	ZNF260	5.46589	2.82874	3.40673e-46	8.48411e-44
55204_at	GOLPH3L	8.4312	2.80997	3.54069e-50	1.39614e-47
137695_at	TMEM68	5.5181	2.77078	1.86081e-70	5.86991e-67
64318_at	NOC3L	7.15115	2.75286	8.84377e-57	6.97442e-54
9015_at	TAF1A	3.77687	2.70288	6.68572e-59	7.03003e-56
84938_at	ATG4C	7.50023	2.70045	3.44591e-34	2.86056e-32
55319_at	TMA16	7.28327	2.66187	1.26168e-37	1.47407e-35
55619_at	DOCK10	5.60806	2.60523	4.06102e-30	2.40949e-28
81627_at	TRMT1L	5.01963	2.59843	9.51639e-60	1.28655e-56
57508_at	INTS2	5.20265	2.57908	1.55287e-59	1.83695e-56
54497_at	HEATR5B	5.57282	2.56583	2.75191e-59	3.06385e-56
79736_at	TEFM	5.88574	2.55543	3.31071e-57	2.84826e-54
129401_at	NUP35	7.17117	2.52752	1.2241e-56	8.91096e-54
25938_at	HEATR5A	3.29798	2.51611	2.52634e-66	5.97701e-63
55703_at	POLR3B	6.51282	2.50553	1.85922e-53	9.77484e-51
22908_at	SACM1L	9.36185	2.50049	3.28674e-54	1.77737e-51
9724_at	UTP14C	6.6047	2.48422	9.57907e-47	2.62758e-44
64921_at	CASD1	6.38484	2.46505	4.51305e-44	9.81822e-42
9847_at	C2CD5	8.95864	2.46374	9.7688e-41	1.49108e-38
10282_at	BET1	9.34278	2.4563	1.75601e-49	6.51686e-47
84847_at	LINC00525	5.94899	2.44777	3.11364e-20	8.16231e-19
83759_at	RBM4B	3.59007	2.4434	9.79621e-71	3.70826e-67
4236_at	MFAP1	7.23609	2.42992	2.47791e-52	1.17249e-49
25929_at	GEMIN5	3.62828	2.4288	1.4609e-77	9.2168e-74
26128_at	KIAA1279	5.0706	2.42029	1.31872e-61	2.26903e-58
403313_at	PPAPDC2	6.35551	2.41889	8.52645e-46	2.06898e-43
9765_at	ZFYVE16	6.51317	2.41582	2.51887e-45	6.03476e-43
10885_at	WDR3	7.41625	2.40816	1.29645e-43	2.63848e-41
9197_at	SLC33A1	7.49251	2.39277	7.52047e-48	2.49719e-45
6877_at	TAF5	4.4531	2.35977	2.46987e-55	1.55824e-52
55120_at	FANCL	5.27065	2.35654	4.88326e-43	9.24254e-41
337876_at	CHSY3	5.77885	2.33569	2.13654e-14	3.38679e-13
23189_at	KANK1	10.059	2.32612	9.23198e-30	5.23155e-28
5321_at	PLA2G4A	5.49487	2.32561	1.52306e-29	8.5035e-28
51130_at	ASB3	7.12739	2.32511	3.17706e-38	3.85463e-36
80010_at	RMI1	6.01914	2.29703	2.08495e-42	3.72282e-40
3417_at	IDH1	9.30305	2.29387	4.14471e-36	4.28671e-34
120526_at	DNAJC24	7.82884	2.28279	2.97088e-34	2.48805e-32
284029_at	LINC00324	6.19342	2.28113	1.55429e-40	2.31638e-38
55763_at	EXOC1	7.48393	2.26045	8.93712e-44	1.87948e-41
134430_at	WDR36	5.82216	2.25558	7.71914e-60	1.12385e-56
26098_at	EDRF1	4.97276	2.24662	4.29392e-57	3.53353e-54
360023_at	ZBTB41	6.67658	2.23057	1.54425e-37	1.79312e-35
54762_at	GRAMD1C	6.52914	2.22992	1.101e-19	2.7528e-18
55577_at	NAGK	8.07894	2.22568	6.14535e-39	7.85899e-37
57122_at	NUP107	7.61653	2.21286	9.08398e-44	1.88937e-41
1962_at	EHHADH	4.86811	2.2124	1.55256e-30	9.50983e-29
7728_at	ZNF175	4.27419	2.20911	7.97336e-44	1.69564e-41
26973_at	CHORDC1	8.3333	2.20825	1.43997e-29	8.06342e-28
30849_at	PIK3R4	6.39624	2.20305	3.12954e-47	9.55367e-45
56916_at	SMARCAD1	5.20698	2.20079	1.15792e-57	1.15347e-54
147923_at	ZNF420	3.95471	2.1974	5.15633e-41	8.0656e-39
54778_at	RNF111	6.85689	2.1788	2.59292e-34	2.18116e-32
157769_at	FAM91A1	7.85563	2.177	1.80724e-39	2.44325e-37
55773_at	TBC1D23	6.31958	2.16237	3.72871e-66	7.84149e-63
8458_at	TTF2	4.55946	2.16208	3.74822e-42	6.44933e-40
8803_at	SUCLA2	8.1425	2.15054	5.31734e-34	4.35677e-32
1070_at	CETN3	9.70702	2.14927	2.81017e-48	9.67056e-46
124961_at	ZFP3	4.58428	2.12941	9.91326e-40	1.37962e-37
388650_at	FAM69A	9.53961	2.11712	4.12519e-27	1.86788e-25
286148_at	DPY19L4	3.93203	2.11005	2.64345e-54	1.47154e-51
9044_at	BTAF1	7.93786	2.10332	3.78096e-37	4.13654e-35
25842_at	ASF1A	7.30952	2.10139	4.79621e-46	1.17893e-43
9837_at	GINS1	4.48487	2.09705	1.4023e-23	4.75651e-22
6120_at	RPE	6.47312	2.09576	1.90236e-35	1.77369e-33
891_at	CCNB1	4.84049	2.08825	4.84538e-25	1.84238e-23
55449_at	DHRS4-AS1	4.35331	2.08555	2.98243e-46	7.62818e-44
79684_at	MSANTD2	4.27398	2.0832	4.59723e-55	2.80683e-52
84455_at	EFCAB7	4.51152	2.08163	1.16189e-40	1.74533e-38
701_at	BUB1B	3.84667	2.07897	4.23276e-31	2.67938e-29
56339_at	METTL3	7.6916	2.07729	6.17142e-30	3.57206e-28
440026_at	TMEM41B	7.90639	2.07157	7.54244e-28	3.65104e-26
91607_at	SLFN11	7.49956	2.05843	8.77007e-38	1.031e-35
112858_at	TP53RK	5.29076	2.05637	5.0297e-47	1.39996e-44
7743_at	ZNF189	7.85165	2.03972	1.36737e-39	1.87538e-37
178_at	AGL	8.47037	2.02459	1.96635e-34	1.66893e-32
84172_at	POLR1B	6.14585	2.01652	1.13149e-59	1.42772e-56
55813_at	UTP6	6.85691	2.01394	2.17668e-41	3.5212e-39
25926_at	NOL11	7.6721	2.01096	4.13635e-50	1.59773e-47
8226_at	HDHD1	6.42639	2.00544	1.38859e-35	1.3207e-33
8799_at	PEX11B	8.5971	2.00175	1.87003e-34	1.59432e-32
51028_at	VPS36	7.27776	1.99486	4.0473e-30	2.40891e-28
51095_at	TRNT1	7.44791	1.993	2.10466e-33	1.63929e-31
257218_at	SHPRH	3.87111	1.97446	3.04675e-52	1.373e-49
10513_at	APPBP2	7.26254	1.96628	6.05489e-42	1.01417e-39
79959_at	CEP76	3.88143	1.96625	8.87208e-55	5.24756e-52
8417_at	STX7	7.21883	1.96466	4.8476e-25	1.84238e-23
5193_at	PEX12	8.01363	1.95942	3.74148e-51	1.53946e-48
197131_at	UBR1	5.60964	1.95845	1.78188e-62	3.37257e-59
8434_at	RECK	3.95115	1.95816	1.32232e-29	7.42657e-28
130507_at	UBR3	7.82993	1.95014	4.65334e-39	5.99142e-37
3660_at	IRF2	8.62759	1.93733	1.41359e-57	1.33775e-54
4864_at	NPC1	4.84955	1.93413	8.45814e-31	5.24876e-29
57205_at	ATP10D	7.45507	1.93354	1.42468e-21	4.16768e-20
23335_at	WDR7	6.87258	1.92911	1.74233e-34	1.49218e-32
10625_at	IVNS1ABP	8.14785	1.92537	3.45059e-33	2.61237e-31
100506748_at	NA	8.54544	1.92013	8.5225e-26	3.42474e-24
57448_at	BIRC6	7.38509	1.9192	8.20355e-36	8.04501e-34
221079_at	ARL5B	4.47901	1.91501	8.57238e-42	1.41086e-39
836_at	CASP3	8.47746	1.91423	1.11689e-36	1.20111e-34
9836_at	LCMT2	5.45921	1.91161	8.72608e-49	3.1162e-46
1524_at	CX3CR1	3.74698	1.90988	3.42654e-12	4.28362e-11
56935_at	SMCO4	6.26694	1.90231	4.94572e-25	1.87591e-23
60487_at	TRMT11	5.36492	1.89963	1.93987e-39	2.58563e-37
64766_at	S100PBP	6.40651	1.89655	4.51305e-34	3.71384e-32
219844_at	HYLS1	5.16256	1.88769	2.89863e-48	9.79685e-46
57579_at	FAM135A	5.07496	1.88325	4.22638e-31	2.67938e-29
6596_at	HLTF	8.06304	1.88005	1.48025e-25	5.83682e-24
134359_at	POC5	4.83183	1.87967	2.21979e-41	3.5605e-39
7903_at	ST8SIA4	7.90192	1.87923	6.46636e-38	7.64929e-36
8697_at	CDC23	8.1755	1.86715	8.68781e-29	4.62219e-27
6432_at	SRSF7	8.57435	1.85683	7.05448e-41	1.08553e-38
4999_at	ORC2	5.19428	1.8553	1.79072e-42	3.2488e-40
26275_at	HIBCH	9.01146	1.84981	4.7494e-23	1.54986e-21
1657_at	DMXL1	8.74264	1.84956	8.27905e-32	5.59187e-30
57002_at	YAE1D1	4.16645	1.84707	2.26344e-42	4.00374e-40
7561_at	ZNF14	4.1109	1.84624	1.04402e-38	1.32618e-36
80196_at	RNF34	8.20611	1.84439	9.58301e-44	1.9715e-41
283219_at	KCTD21	4.05397	1.83724	5.49844e-43	1.03039e-40
56650_at	CLDND1	7.85479	1.83653	2.53706e-32	1.79846e-30
163050_at	ZNF564	4.48446	1.82848	8.82071e-35	7.65823e-33
79961_at	DENND2D	6.69858	1.81373	4.9571e-23	1.61485e-21
254251_at	LCORL	6.87618	1.81324	3.06682e-44	6.91019e-42
89890_at	KBTBD6	3.10937	1.80494	4.58742e-43	8.77032e-41
54914_at	FOCAD	7.18315	1.80043	1.50206e-24	5.52027e-23
55667_at	DENND4C	6.10624	1.7943	4.39713e-24	1.5556e-22
139886_at	SPIN4	6.97178	1.79111	9.3836e-29	4.96099e-27
23167_at	EFR3A	8.80647	1.78995	1.28622e-31	8.57195e-30
253039_at	PSMD5-AS1	4.31289	1.78764	1.00018e-23	3.41702e-22
5471_at	PPAT	6.84032	1.78066	2.71973e-31	1.75089e-29
84267_at	C9orf64	7.54092	1.77878	1.02025e-35	9.85215e-34
79596_at	RNF219	4.12712	1.7711	5.67514e-40	8.07619e-38
163786_at	SASS6	4.93668	1.76486	4.72192e-35	4.23563e-33
9562_at	MINPP1	8.99554	1.76428	9.73112e-33	7.1388e-31
55226_at	NAT10	6.62013	1.76233	1.2893e-34	1.11427e-32
168537_at	GIMAP7	3.33213	1.73006	5.53399e-21	1.53131e-19
1429_at	CRYZ	7.10425	1.72931	4.6898e-17	9.31414e-16
79675_at	FASTKD1	8.82637	1.72652	3.0235e-23	1.00396e-21
81704_at	DOCK8	8.3898	1.72052	2.25612e-37	2.54176e-35
125893_at	ZNF816	3.59463	1.71962	3.30278e-26	1.36191e-24
28970_at	C11orf54	7.03853	1.71658	1.43883e-30	8.84179e-29
9735_at	KNTC1	4.29947	1.7142	7.9567e-33	5.88268e-31
23165_at	NUP205	6.91018	1.71266	8.68313e-29	4.62219e-27
57209_at	ZNF248	4.57754	1.70949	2.75673e-32	1.94689e-30
26122_at	EPC2	6.60664	1.7041	2.6414e-46	7.04137e-44
57633_at	LRRN1	8.81854	1.70143	1.33424e-17	2.77508e-16
51141_at	INSIG2	8.51351	1.69834	8.35927e-35	7.29105e-33
9694_at	EMC2	9.25778	1.69741	1.56347e-37	1.80438e-35
9984_at	THOC1	5.61424	1.69372	3.41598e-33	2.60703e-31
5111_at	PCNA	8.57064	1.69319	1.73636e-25	6.7901e-24
23395_at	LARS2	3.79612	1.68905	4.08276e-44	9.09111e-42
55145_at	THAP1	7.28437	1.68883	1.82018e-39	2.4433e-37
80227_at	PAAF1	7.64108	1.68733	1.63887e-28	8.42905e-27
9276_at	COPB2	9.81765	1.68614	7.58475e-40	1.07132e-37
2960_at	GTF2E1	6.35957	1.68358	4.17086e-41	6.57848e-39
55832_at	CAND1	7.50047	1.68336	1.4601e-55	9.52943e-53
28982_at	FLVCR1	3.30841	1.68335	1.26231e-36	1.34982e-34
55164_at	SHQ1	8.99149	1.681	1.08109e-25	4.29868e-24
84085_at	FBXO30	7.52137	1.67854	2.25242e-22	6.97733e-21
27236_at	ARFIP1	5.49874	1.6783	3.17785e-35	2.91977e-33
2635_at	GBP3	5.81994	1.67581	5.67519e-12	6.92103e-11
27042_at	DIEXF	4.44994	1.67052	2.73294e-52	1.26162e-49
6729_at	SRP54	10.2128	1.66973	3.18973e-43	6.28875e-41
10196_at	PRMT3	6.18943	1.66906	1.84684e-20	4.93021e-19
55900_at	ZNF302	7.12001	1.66768	1.07e-21	3.16436e-20
10560_at	SLC19A2	4.39729	1.66755	4.65326e-21	1.30092e-19
23376_at	UFL1	8.74463	1.66017	1.80878e-27	8.49497e-26
83448_at	PUS7L	5.62958	1.66017	4.03197e-43	7.78705e-41
53335_at	BCL11A	4.06567	1.65676	1.76087e-17	3.61476e-16
9716_at	AQR	6.86003	1.65434	2.17622e-32	1.5602e-30
154_at	ADRB2	8.19899	1.65173	4.35653e-19	1.02813e-17
10866_at	HCP5	6.79136	1.65009	7.15577e-19	1.64166e-17
60491_at	NIF3L1	7.50722	1.64117	4.10611e-36	4.27013e-34
122830_at	NAA30	6.81154	1.63769	1.73872e-28	8.91836e-27
92342_at	METTL18	8.04527	1.63453	2.02921e-28	1.03244e-26
25821_at	MTO1	8.59326	1.63114	3.00157e-37	3.30295e-35
92344_at	GORAB	7.4855	1.63095	9.6805e-24	3.31925e-22
152518_at	NFXL1	8.02434	1.63019	5.58679e-28	2.73941e-26
115908_at	CTHRC1	10.1223	1.62839	3.73869e-06	2.24357e-05
55759_at	WDR12	8.77382	1.62246	9.53252e-29	5.02569e-27
79663_at	HSPBAP1	4.30322	1.62168	1.49557e-38	1.86228e-36
26269_at	FBXO8	8.40937	1.61406	1.60577e-43	3.23323e-41
730101_at	LOC730101	7.07321	1.61308	1.28127e-11	1.50159e-10
116068_at	LYSMD3	10.5519	1.61105	1.0379e-56	7.85771e-54
57035_at	RSRP1	7.37458	1.61105	1.18747e-29	6.70902e-28
9_at	NAT1	6.50306	1.60844	1.99165e-30	1.216e-28
84079_at	ANKRD27	7.64845	1.5878	5.67334e-30	3.30522e-28
79072_at	FASTKD3	7.6225	1.58701	3.81506e-30	2.27784e-28
27107_at	ZBTB11	7.43867	1.58691	2.08714e-38	2.56514e-36
11234_at	HPS5	6.15873	1.58455	6.00093e-27	2.67246e-25
1633_at	DCK	5.94801	1.58376	1.3871e-20	3.73453e-19
1503_at	CTPS1	5.06537	1.58012	1.38891e-17	2.873e-16
84078_at	KBTBD7	7.20307	1.57605	1.0994e-23	3.7425e-22
64418_at	TMEM168	4.95626	1.57249	7.9609e-34	6.38458e-32
5431_at	POLR2B	12.0287	1.57117	9.19201e-40	1.28872e-37
5796_at	PTPRK	5.30142	1.57007	8.95043e-11	1e-09
56254_at	RNF20	9.10257	1.55904	6.11872e-24	2.1367e-22
54826_at	GIN1	6.34138	1.5586	2.17348e-30	1.32274e-28
93627_at	TBCK	6.6344	1.55797	8.68302e-16	1.54749e-14
51366_at	UBR5	5.30506	1.55643	6.6184e-23	2.13765e-21
80185_at	TTI2	3.98307	1.55414	5.46231e-41	8.4742e-39
51603_at	METTL13	6.54206	1.55364	7.61562e-35	6.67319e-33
6642_at	SNX1	6.6013	1.55338	2.37389e-29	1.29483e-27
4905_at	NSF	9.97589	1.55142	1.62715e-28	8.39155e-27
54464_at	XRN1	7.78255	1.54851	1.31781e-38	1.6518e-36
11275_at	KLHL2	6.04496	1.54847	2.30943e-33	1.78411e-31
54769_at	DIRAS2	3.12919	1.54836	7.51707e-16	1.34858e-14
4345_at	CD200	5.9923	1.54789	2.51284e-11	2.85726e-10
25801_at	GCA	9.31825	1.54705	5.67548e-30	3.30522e-28
55676_at	SLC30A6	8.39355	1.5432	1.68591e-26	7.13853e-25
26985_at	AP3M1	7.23713	1.5419	1.61418e-40	2.38685e-38
9958_at	USP15	5.39328	1.54106	1.23022e-39	1.69959e-37
79624_at	C6orf211	9.33245	1.53698	1.00908e-28	5.29057e-27
9994_at	CASP8AP2	3.99624	1.53007	9.80945e-27	4.22924e-25
8324_at	FZD7	6.79127	1.52553	1.16337e-10	1.226e-09
5921_at	RASA1	8.15721	1.52509	6.67491e-28	3.24771e-26
22920_at	KIFAP3	7.58827	1.51815	8.84209e-20	2.23437e-18
5514_at	PPP1R10	5.01973	1.51799	7.36108e-27	3.22507e-25
29127_at	RACGAP1	9.22201	1.51499	5.0066e-18	1.07316e-16
55071_at	C9orf40	4.83638	1.51239	1.9195e-29	1.06229e-27
472_at	ATM	5.70046	1.50949	4.22004e-23	1.38909e-21
92935_at	MARS2	4.23204	1.5088	1.07221e-36	1.15964e-34
347902_at	AMIGO2	7.79794	1.50677	5.02728e-08	3.89e-07
55229_at	PANK4	6.35563	1.50629	8.20518e-31	5.10854e-29
10073_at	SNUPN	7.31908	1.50235	6.48173e-30	3.74023e-28
889_at	KRIT1	4.70834	1.50122	4.03182e-38	4.82976e-36
26046_at	LTN1	6.20749	1.50087	7.76129e-28	3.7474e-26
79023_at	NUP37	7.98221	1.49723	5.39365e-25	2.03911e-23
26273_at	FBXO3	6.44728	1.49624	2.10344e-23	7.05882e-22
54955_at	C1orf109	7.25827	1.49487	3.8213e-32	2.66885e-30
51000_at	SLC35B3	10.4861	1.49374	3.08517e-24	1.10176e-22
2632_at	GBE1	8.44911	1.49136	3.55156e-26	1.46131e-24
51379_at	CRLF3	8.91697	1.48957	6.73669e-42	1.11847e-39
85313_at	PPIL4	5.10041	1.48805	7.75481e-21	2.13027e-19
26039_at	SS18L1	3.81909	1.48103	7.86179e-30	4.5228e-28
84272_at	YIPF4	7.80765	1.48065	1.69347e-27	7.99309e-26
55745_at	AP5M1	9.13644	1.47949	1.60881e-28	8.33632e-27
55133_at	SRBD1	6.49803	1.47785	4.35919e-36	4.48405e-34
283742_at	FAM98B	5.66839	1.47781	1.37918e-21	4.04709e-20
26058_at	GIGYF2	4.86484	1.47321	4.11043e-47	1.19689e-44
55632_at	G2E3	3.34552	1.47282	2.8222e-47	8.75669e-45
221786_at	FAM200A	3.16122	1.46708	2.63914e-56	1.85004e-53
64430_at	PCNXL4	6.35413	1.46565	2.27682e-29	1.24547e-27
158427_at	TSTD2	6.71066	1.46507	2.77853e-21	7.98016e-20
23369_at	PUM2	8.83426	1.46447	9.3469e-31	5.78133e-29
166379_at	BBS12	5.8246	1.46354	1.46304e-19	3.615e-18
267002_at	PGBD2	4.58101	1.46268	1.61942e-49	6.13017e-47
8564_at	KMO	4.10859	1.46188	2.50896e-17	5.09518e-16
5917_at	RARS	10.2494	1.45949	2.49357e-16	4.64068e-15
9631_at	NUP155	5.82404	1.45921	1.32069e-15	2.32312e-14
80213_at	TM2D3	9.97445	1.45881	1.19127e-21	3.51203e-20
23417_at	MLYCD	5.25198	1.45723	2.90999e-39	3.79843e-37
26503_at	SLC17A5	5.92813	1.45626	1.07937e-27	5.15891e-26
1478_at	CSTF2	3.71156	1.45281	1.37922e-34	1.18657e-32
219285_at	SAMD9L	6.87988	1.44825	5.46274e-15	9.13368e-14
5356_at	PLRG1	7.06089	1.44757	1.23314e-35	1.18475e-33
9632_at	SEC24C	7.98032	1.44748	7.81989e-27	3.4103e-25
3832_at	KIF11	4.52805	1.44747	2.90145e-11	3.27074e-10
2744_at	GLS	6.90596	1.44432	4.35263e-22	1.32875e-20
54995_at	OXSM	8.21569	1.4429	5.25715e-36	5.32097e-34
494143_at	CHAC2	9.36221	1.43857	2.22592e-17	4.53499e-16
9183_at	ZW10	5.07329	1.43842	4.65984e-31	2.9399e-29
51_at	ACOX1	6.44406	1.43402	6.69871e-32	4.56067e-30
131544_at	CRYBG3	5.57177	1.43241	2.54146e-17	5.15013e-16
85015_at	USP45	4.08109	1.43146	1.07068e-46	2.89497e-44
60526_at	C2orf43	6.84403	1.43038	1.11678e-23	3.79484e-22
51194_at	IPO11	5.91604	1.42605	2.97062e-28	1.49933e-26
80018_at	NAA25	3.6195	1.42491	3.3614e-32	2.3651e-30
26235_at	FBXL4	6.71708	1.42488	2.97671e-18	6.47588e-17
7153_at	TOP2A	3.82575	1.42411	7.17214e-14	1.05887e-12
10827_at	FAM114A2	8.05557	1.4237	2.27393e-36	2.39103e-34
4594_at	MUT	8.24974	1.4226	5.09633e-35	4.52856e-33
63920_at	ZBED8	2.88253	1.42205	3.60828e-34	2.98227e-32
24138_at	IFIT5	7.86125	1.4204	3.82138e-27	1.73447e-25
86_at	ACTL6A	8.92126	1.41724	2.45091e-27	1.14257e-25
7978_at	MTERF1	5.87938	1.41383	5.10087e-26	2.07622e-24
54503_at	ZDHHC13	5.8462	1.40923	1.90416e-23	6.42425e-22
10206_at	TRIM13	4.60338	1.40855	3.22252e-47	9.68137e-45
7764_at	ZNF217	8.55435	1.4084	5.3861e-18	1.1532e-16
9093_at	DNAJA3	7.35787	1.40763	2.9505e-21	8.41027e-20
3930_at	LBR	9.45247	1.40673	1.88358e-24	6.85588e-23
90806_at	ANGEL2	6.19658	1.40602	1.43905e-31	9.49018e-30
79691_at	QTRTD1	7.70571	1.40602	2.16846e-25	8.37601e-24
27131_at	SNX5	8.20301	1.40431	1.00567e-28	5.28732e-27
284996_at	RNF149	9.02099	1.40234	1.42879e-17	2.95227e-16
4216_at	MAP3K4	5.35542	1.39977	7.85494e-34	6.3264e-32
5194_at	PEX13	5.99206	1.39974	5.60361e-40	8.03481e-38
51250_at	C6orf203	8.05267	1.39655	5.74078e-23	1.86054e-21
55958_at	KLHL9	7.40824	1.39627	2.39723e-31	1.55385e-29
1836_at	SLC26A2	5.97687	1.39504	1.42807e-21	4.17114e-20
23122_at	CLASP2	6.29357	1.39466	2.84752e-35	2.62902e-33
63939_at	FAM217B	7.87988	1.39407	3.13996e-30	1.89268e-28
29994_at	BAZ2B	6.51765	1.39169	1.23851e-17	2.58734e-16
81847_at	RNF146	4.21524	1.39104	2.24974e-47	7.2171e-45
51316_at	PLAC8	9.08721	1.39104	3e-09	2.66154e-08
55631_at	LRRC40	7.42234	1.39021	1.12381e-24	4.17067e-23
11215_at	AKAP11	7.24919	1.38887	2.24262e-16	4.20257e-15
79902_at	NUP85	4.13986	1.38804	1.12909e-33	8.9043e-32
81545_at	FBXO38	5.26113	1.38488	4.96769e-56	3.35798e-53
23708_at	GSPT2	8.29683	1.38324	7.5824e-24	2.62843e-22
257396_at	LOC257396	4.08627	1.38306	1.15459e-22	3.66046e-21
84869_at	CBR4	8.60662	1.38136	8.15744e-30	4.66453e-28
7752_at	ZNF200	4.16246	1.38134	4.41602e-47	1.24749e-44
3295_at	HSD17B4	10.5167	1.37998	2.83284e-19	6.81287e-18
60561_at	RINT1	8.42355	1.37684	2.22608e-32	1.58993e-30
526_at	ATP6V1B2	5.21265	1.37672	2.28973e-22	7.07094e-21
2188_at	FANCF	7.10287	1.3745	1.20632e-38	1.52213e-36
64108_at	RTP4	3.14543	1.37054	5.00228e-27	2.25424e-25
50650_at	ARHGEF3	7.25106	1.36542	9.54112e-15	1.56894e-13
7358_at	UGDH	8.70072	1.36306	1.02156e-25	4.07914e-24
10717_at	AP4B1	6.87987	1.36	3.27816e-35	2.98297e-33
51001_at	MTERF3	7.63674	1.35632	8.30198e-32	5.59187e-30
91869_at	RFT1	5.98275	1.34935	6.28865e-22	1.8958e-20
85013_at	TMEM128	8.37634	1.34647	1.35645e-24	5.01438e-23
80255_at	SLC35F5	9.47886	1.34375	2.82928e-19	6.81287e-18
54103_at	GSAP	6.70526	1.34327	9.54531e-13	1.27049e-11
256309_at	CCDC110	4.61049	1.34311	7.71491e-20	1.97058e-18
5238_at	PGM3	6.43569	1.34207	1.27999e-27	6.07176e-26
10363_at	HMG20A	8.05979	1.34089	2.08244e-26	8.70074e-25
549_at	AUH	9.56499	1.33885	4.44983e-16	8.12954e-15
10466_at	COG5	6.37154	1.33742	1.84685e-31	1.20953e-29
10142_at	AKAP9	6.63082	1.33496	5.99534e-10	5.85219e-09
55070_at	DET1	5.98626	1.33233	2.58091e-24	9.32229e-23
79833_at	GEMIN6	5.66759	1.33194	3.48492e-24	1.24217e-22
1662_at	DDX10	6.44927	1.32988	3.9782e-16	7.289e-15
7532_at	YWHAG	12.3761	1.32918	9.86136e-33	7.20641e-31
10483_at	SEC23B	10.0467	1.32914	7.29977e-36	7.19597e-34
25853_at	DCAF12	9.49701	1.32698	3.76959e-25	1.43845e-23
55017_at	C14orf119	8.71663	1.32509	3.6896e-31	2.35922e-29
55781_at	RIOK2	7.07365	1.32463	3.27558e-35	2.98297e-33
54495_at	TMX3	10.0197	1.32372	2.68744e-24	9.63355e-23
64759_at	TNS3	10.3513	1.32228	1.02554e-16	1.96263e-15
57552_at	NCEH1	5.22555	1.32122	5.99465e-15	9.97895e-14
115209_at	OMA1	8.2173	1.32079	9.24278e-20	2.32631e-18
3434_at	IFIT1	6.41529	1.3199	4.43824e-06	2.62755e-05
4436_at	MSH2	5.34707	1.31876	7.51998e-18	1.59564e-16
26586_at	CKAP2	6.94718	1.31874	3.37139e-15	5.72803e-14
1894_at	ECT2	6.17715	1.31769	1.60164e-16	3.03445e-15
55791_at	LRIF1	8.30085	1.31021	1.8088e-17	3.70913e-16
84955_at	NUDCD1	4.46774	1.3087	2.21079e-38	2.69958e-36
55281_at	TMEM140	6.97014	1.30545	2.94586e-14	4.55898e-13
64859_at	NABP1	7.97091	1.30462	8.95679e-17	1.72808e-15
4160_at	MC4R	4.5951	1.30005	1.97389e-06	1.23954e-05
8504_at	PEX3	6.7474	1.29925	1.44471e-22	4.54221e-21
23186_at	RCOR1	7.47769	1.29658	7.29951e-19	1.67261e-17
11276_at	SYNRG	6.46799	1.29287	1.37764e-36	1.46487e-34
10390_at	CEPT1	9.67316	1.29166	3.9417e-15	6.66111e-14
9202_at	ZMYM4	6.91706	1.28987	3.9259e-43	7.66035e-41
23592_at	LEMD3	9.86759	1.28973	2.77424e-26	1.14647e-24
3658_at	IREB2	6.46319	1.28902	3.86847e-35	3.50328e-33
56061_at	UBFD1	6.59016	1.28861	8.34156e-27	3.62944e-25
5378_at	PMS1	7.55763	1.28595	2.79962e-19	6.75012e-18
1213_at	CLTC	11.1379	1.2859	6.4397e-35	5.66903e-33
307_at	ANXA4	6.56093	1.28565	2.7753e-16	5.1297e-15
91752_at	ZNF804A	3.85402	1.28408	5.46742e-14	8.17393e-13
987_at	LRBA	8.01492	1.28389	3.76031e-19	8.92991e-18
90355_at	C5orf30	9.01236	1.28323	4.318e-19	1.02031e-17
100507239_at	NA	3.84175	1.28288	2.7342e-27	1.26528e-25
8690_at	JRKL	5.31814	1.28194	4.18369e-20	1.08526e-18
3717_at	JAK2	4.80228	1.28109	8.07986e-17	1.56849e-15
100293516_at	ZNF587B	5.61783	1.28025	2.18945e-19	5.32645e-18
196441_at	ZFC3H1	5.18585	1.27896	2.42197e-16	4.51632e-15
120939_at	TMEM52B	6.96647	1.27446	3.65163e-05	0.000187353
64924_at	SLC30A5	8.61268	1.27421	6.48137e-28	3.16167e-26
23325_at	KIAA1033	6.57379	1.27334	1.00552e-17	2.11931e-16
64172_at	OSGEPL1	6.4192	1.27143	1.28397e-29	7.23265e-28
4938_at	OAS1	7.31321	1.27085	4.30659e-13	5.9023e-12
51601_at	LIPT1	7.60698	1.26849	5.83054e-24	2.03983e-22
91523_at	PCED1B	5.96373	1.26501	1.92896e-17	3.93845e-16
5711_at	PSMD5	7.95656	1.26497	1.3591e-16	2.5853e-15
9823_at	ARMCX2	6.59927	1.26488	1.06589e-08	8.96228e-08
10379_at	IRF9	7.44285	1.26368	2.70352e-18	5.90191e-17
23398_at	PPWD1	6.49322	1.26293	1.9851e-28	1.01546e-26
7702_at	ZNF143	4.30819	1.2612	5.2586e-42	8.88657e-40
51259_at	TMEM216	5.81628	1.25825	2.60144e-21	7.49429e-20
6790_at	AURKA	3.48829	1.25698	3.57937e-18	7.76913e-17
84128_at	WDR75	6.15884	1.25695	2.88807e-42	5.01492e-40
8473_at	OGT	6.91455	1.25676	8.57524e-22	2.57216e-20
51106_at	TFB1M	5.19965	1.25455	9.87102e-22	2.93756e-20
10049_at	DNAJB6	5.81405	1.25409	8.55142e-21	2.3423e-19
83591_at	THAP2	2.80119	1.25396	4.73278e-30	2.79057e-28
23424_at	TDRD7	6.85892	1.25262	1.46156e-18	3.28149e-17
80746_at	TSEN2	3.93553	1.25258	5.55791e-30	3.2568e-28
6241_at	RRM2	9.08672	1.2479	1.23238e-07	9.0478e-07
64863_at	METTL4	5.66048	1.24762	3.4421e-20	8.97364e-19
23283_at	CSTF2T	6.11652	1.2447	2.76463e-36	2.89095e-34
27034_at	ACAD8	4.81226	1.2442	7.44586e-23	2.39266e-21
196513_at	DCP1B	5.47845	1.24397	1.71694e-36	1.81545e-34
149420_at	PDIK1L	9.01778	1.24162	1.41053e-25	5.58518e-24
493911_at	PHOSPHO2	5.77366	1.24118	5.61023e-14	8.37419e-13
55170_at	PRMT6	3.22937	1.23844	1.10496e-17	2.32374e-16
23012_at	STK38L	5.57602	1.23815	4.20441e-30	2.48678e-28
51264_at	MRPL27	7.93851	1.23811	8.90149e-21	2.43289e-19
729852_at	RPA3OS	9.50246	1.2377	1.53696e-28	7.99177e-27
6619_at	SNAPC3	4.73511	1.23641	1.01312e-28	5.29707e-27
3161_at	HMMR	4.28319	1.23597	1.38288e-14	2.2409e-13
10346_at	TRIM22	7.91731	1.23593	1.49279e-06	9.53243e-06
400569_at	MED11	4.7334	1.23502	2.51212e-27	1.16823e-25
3603_at	IL16	6.43079	1.23392	2.07975e-22	6.46362e-21
92595_at	ZNF764	6.59623	1.23382	3.75436e-19	8.92697e-18
10007_at	GNPDA1	7.37383	1.23118	1.52506e-20	4.08851e-19
23318_at	ZCCHC11	4.6217	1.22723	3.84211e-38	4.63182e-36
5550_at	PREP	6.26201	1.22691	1.64103e-39	2.23451e-37
8405_at	SPOP	7.76255	1.22395	3.06178e-46	7.72672e-44
545_at	ATR	8.24649	1.2213	1.93271e-18	4.28845e-17
29078_at	NDUFAF4	8.49038	1.21552	4.35564e-21	1.22313e-19
54980_at	C2orf42	6.05009	1.21548	8.67564e-25	3.23236e-23
55236_at	UBA6	5.66959	1.21189	3.38502e-39	4.38824e-37
25909_at	AHCTF1	7.39762	1.21051	1.22957e-27	5.84725e-26
63931_at	MRPS14	7.93213	1.21038	1.07468e-25	4.28222e-24
9733_at	SART3	7.24727	1.20984	3.75623e-21	1.06111e-19
9406_at	ZRANB2	9.06902	1.20857	3.44201e-27	1.5736e-25
9675_at	TTI1	7.25336	1.20729	3.74744e-27	1.705e-25
56478_at	EIF4ENIF1	6.22608	1.20672	4.31831e-28	2.14521e-26
10935_at	PRDX3	11.8922	1.20361	2.64089e-24	9.50268e-23
8505_at	PARG	6.16058	1.2004	2.04243e-33	1.5974e-31
26240_at	FAM50B	4.98253	1.19955	3.56345e-13	4.92662e-12
144233_at	BCDIN3D	3.13736	1.19866	5.50076e-31	3.4589e-29
140609_at	NEK7	9.88762	1.1978	6.81159e-26	2.74889e-24
100652850_at	NA	8.61854	1.19758	1.00091e-13	1.464e-12
92105_at	INTS4	7.0119	1.19683	2.29011e-22	7.07094e-21
9412_at	MED21	6.09239	1.19652	9.42197e-23	3.00218e-21
55181_at	SMG8	8.58935	1.19543	9.14365e-30	5.19706e-28
6426_at	SRSF1	6.25914	1.19514	1.06497e-42	1.97615e-40
85365_at	ALG2	11.9818	1.19443	7.74713e-34	6.26623e-32
23033_at	DOPEY1	2.95638	1.19295	1.77842e-44	4.05544e-42
55140_at	ELP3	7.59804	1.19287	7.40892e-21	2.03821e-19
93183_at	PIGM	5.14624	1.19264	5.67034e-19	1.32497e-17
84280_at	BTBD10	5.44969	1.19162	1.36476e-24	5.03526e-23
23411_at	SIRT1	8.25319	1.18946	1.31297e-19	3.26124e-18
27067_at	STAU2	5.59449	1.1891	1.77907e-24	6.48794e-23
51534_at	VTA1	7.2188	1.18779	5.43632e-27	2.43823e-25
51747_at	LUC7L3	10.05	1.18654	6.46553e-24	2.2495e-22
1198_at	CLK3	4.12171	1.18594	6.74489e-15	1.11787e-13
79714_at	CCDC51	6.37407	1.18567	2.34611e-37	2.61922e-35
57703_at	CWC22	5.6795	1.18229	1.24069e-20	3.35465e-19
9646_at	CTR9	9.4124	1.1809	3.55744e-25	1.36023e-23
1196_at	CLK2	7.06976	1.18053	1.13932e-24	4.21995e-23
51566_at	ARMCX3	10.1657	1.17929	9.84854e-24	3.37077e-22
64407_at	RGS18	3.50145	1.17745	8.30938e-08	6.22611e-07
259230_at	SGMS1	6.4698	1.17673	5.17892e-15	8.66679e-14
80007_at	C10orf88	2.79393	1.17592	2.9684e-61	4.6819e-58
6944_at	VPS72	7.48369	1.17533	3.28487e-19	7.86997e-18
55284_at	UBE2W	6.68955	1.17486	2.31697e-34	1.95774e-32
353189_at	SLCO4C1	3.4595	1.17385	1.26397e-11	1.48314e-10
55922_at	NKRF	6.65444	1.1725	7.04232e-17	1.37554e-15
84188_at	FAR1	4.57413	1.16889	1.39205e-31	9.21238e-30
84498_at	FAM120B	4.45925	1.16878	1.99403e-37	2.27355e-35
57733_at	GBA3	6.62922	1.16875	0.000633455	0.00255583
84274_at	COQ5	7.88343	1.16811	6.77518e-23	2.18456e-21
54700_at	RRN3	7.30587	1.16776	3.55373e-21	1.00691e-19
57695_at	USP37	3.08418	1.16695	4.69731e-36	4.80573e-34
9440_at	MED17	5.75325	1.16682	4.224e-28	2.10389e-26
137492_at	VPS37A	5.6645	1.16444	1.74745e-19	4.28976e-18
157574_at	FBXO16	5.79048	1.1644	2.70161e-20	7.12815e-19
196074_at	METTL15	3.26032	1.16347	2.93727e-29	1.59294e-27
2585_at	GALK2	5.19094	1.16343	1.34162e-30	8.27131e-29
5573_at	PRKAR1A	10.0224	1.16235	4.20055e-35	3.78589e-33
55957_at	LIN37	6.03055	1.16172	1.29314e-10	1.35522e-09
91298_at	C12orf29	5.78051	1.1599	3.00216e-27	1.38253e-25
129531_at	MITD1	6.70078	1.15947	1.07125e-13	1.55725e-12
23294_at	ANKS1A	7.20075	1.15854	2.93878e-22	9.05899e-21
92181_at	UBTD2	5.6969	1.15632	5.0415e-24	1.77361e-22
4677_at	NARS	12.0041	1.1518	1.74782e-26	7.3677e-25
89122_at	TRIM4	9.41829	1.15123	2.96571e-18	6.45939e-17
286826_at	LIN9	4.04214	1.15035	3.72372e-32	2.61032e-30
5825_at	ABCD3	6.27569	1.15014	1.38309e-19	3.43091e-18
25896_at	INTS7	3.24851	1.14646	8.28584e-28	3.99049e-26
53981_at	CPSF2	5.91423	1.14357	5.97979e-28	2.92453e-26
50852_at	TRAT1	6.31995	1.14309	0.000463619	0.00192559
56915_at	EXOSC5	6.50795	1.1416	1.88862e-08	1.5461e-07
80765_at	STARD5	5.91527	1.14068	1.66228e-09	1.54301e-08
79866_at	BORA	2.99073	1.14037	1.7699e-35	1.66661e-33
84918_at	LRP11	6.67805	1.13846	7.02784e-06	4.04304e-05
79896_at	THNSL1	3.33759	1.13836	3.19523e-21	9.0805e-20
23517_at	SKIV2L2	9.41091	1.13805	6.59224e-23	2.13284e-21
5987_at	TRIM27	7.76346	1.13656	3.34707e-33	2.56478e-31
8893_at	EIF2B5	6.64384	1.13596	2.65541e-16	4.9177e-15
9527_at	GOSR1	7.64368	1.13522	7.16995e-34	5.82428e-32
26610_at	ELP4	6.84281	1.13496	4.41243e-24	1.5581e-22
84250_at	ANKRD32	3.42033	1.12789	1.64199e-25	6.4477e-24
100507616_at	LOC100507616	2.95641	1.12622	4.23759e-11	4.67667e-10
283237_at	TTC9C	6.93971	1.12604	8.60892e-22	2.57818e-20
91801_at	ALKBH8	3.18717	1.12537	6.76303e-36	6.77269e-34
29087_at	THYN1	8.63827	1.12295	4.40799e-18	9.49147e-17
6307_at	MSMO1	10.1207	1.12294	1.49858e-21	4.35694e-20
92370_at	PXYLP1	7.08056	1.12213	4.731e-19	1.11234e-17
5198_at	PFAS	6.76453	1.12166	6.12759e-14	9.08909e-13
55770_at	EXOC2	4.65206	1.12038	1.91992e-18	4.26507e-17
55739_at	CARKD	5.29118	1.11911	2.13502e-11	2.44462e-10
7374_at	UNG	8.23361	1.11853	9.66385e-15	1.58774e-13
56905_at	C15orf39	6.88959	1.11624	3.57691e-22	1.09903e-20
9055_at	PRC1	5.84865	1.11591	3.12914e-08	2.48888e-07
162966_at	ZNF600	6.23345	1.11545	3.49663e-10	3.50533e-09
25940_at	FAM98A	10.9078	1.11527	1.32457e-25	5.25581e-24
4839_at	NOP2	5.91153	1.11507	1.80097e-14	2.87896e-13
200895_at	DHFRL1	4.69165	1.11279	1.0402e-13	1.51796e-12
60684_at	TRAPPC11	6.42889	1.11092	5.48032e-26	2.22588e-24
55023_at	PHIP	5.865	1.11047	7.20841e-20	1.8437e-18
4238_at	MFAP3	4.30415	1.10986	2.0176e-43	4.01971e-41
84135_at	UTP15	6.8462	1.10929	1.84014e-18	4.09264e-17
127018_at	LYPLAL1	7.94744	1.10895	1.29455e-17	2.70143e-16
116143_at	WDR92	6.89847	1.10873	9.67567e-14	1.41743e-12
5813_at	PURA	8.72812	1.1083	3.07205e-28	1.5464e-26
1786_at	DNMT1	7.52576	1.10816	1.61678e-13	2.30949e-12
5095_at	PCCA	6.53114	1.10784	3.1885e-14	4.9184e-13
152579_at	SCFD2	7.20272	1.10663	1.7308e-13	2.46493e-12
23102_at	TBC1D2B	6.11783	1.10611	4.94763e-17	9.77493e-16
16_at	AARS	10.9533	1.1058	3.01124e-20	7.9158e-19
26157_at	GIMAP2	8.25398	1.10465	9.03521e-10	8.67188e-09
51315_at	KRCC1	7.8364	1.10451	2.01636e-22	6.28726e-21
144438_at	NA	7.97855	1.10332	2.86239e-24	1.02413e-22
10190_at	TXNDC9	9.62608	1.10072	1.61069e-26	6.85069e-25
3376_at	IARS	10.7146	1.10051	2.03919e-14	3.24062e-13
64431_at	ACTR6	9.22292	1.09956	4.81025e-21	1.34085e-19
80775_at	TMEM177	2.847	1.09832	1.00202e-35	9.72576e-34
11044_at	PAPD7	7.66931	1.09509	1.04906e-10	1.11423e-09
9657_at	IQCB1	7.26526	1.09353	3.69637e-14	5.6603e-13
23042_at	PDXDC1	7.25889	1.09334	2.60626e-26	1.08415e-24
51399_at	TRAPPC4	8.67677	1.09282	9.12848e-23	2.91357e-21
9525_at	VPS4B	10.0819	1.09235	1.6313e-18	3.65392e-17
23595_at	ORC3	8.19903	1.09216	9.29509e-24	3.19869e-22
25782_at	RAB3GAP2	6.84261	1.09185	6.02294e-25	2.25735e-23
57559_at	STAMBPL1	3.54628	1.09173	8.67623e-27	3.75778e-25
9581_at	PREPL	5.20021	1.0915	1.63296e-26	6.92982e-25
79810_at	PTCD2	6.24968	1.09086	2.36776e-16	4.41959e-15
51667_at	NUB1	7.45191	1.09053	8.67236e-09	7.35072e-08
81929_at	SEH1L	7.4535	1.09002	4.01993e-26	1.65044e-24
197259_at	MLKL	6.87111	1.08933	1.55152e-09	1.44445e-08
22878_at	TRAPPC8	7.88397	1.08929	5.73072e-22	1.73544e-20
8451_at	CUL4A	8.25967	1.08864	6.60261e-18	1.40729e-16
57102_at	C12orf4	5.7483	1.08728	3.71175e-23	1.22604e-21
6341_at	SCO1	5.50913	1.08706	1.71748e-16	3.24742e-15
64225_at	ATL2	4.74925	1.08684	2.55228e-33	1.9637e-31
25913_at	POT1	6.01268	1.08646	2.68289e-25	1.03e-23
55789_at	DEPDC1B	4.41648	1.08608	2.42864e-10	2.47799e-09
51163_at	DBR1	6.94337	1.08603	9.70278e-22	2.89204e-20
23378_at	RRP8	5.83493	1.08337	4.28602e-16	7.8454e-15
201973_at	PRIMPOL	5.67129	1.08326	4.71724e-11	5.18185e-10
4332_at	MNDA	4.83178	1.08282	4.29282e-05	0.000217596
6785_at	ELOVL4	4.96131	1.08199	0.000345064	0.00147161
57458_at	TMCC3	6.88227	1.07978	4.80016e-09	4.17713e-08
79003_at	MIS12	9.45674	1.0765	5.25901e-30	3.09122e-28
2591_at	GALNT3	7.75562	1.07621	7.514e-06	4.30204e-05
80231_at	CXorf21	8.05385	1.07519	1.53607e-11	1.78363e-10
8772_at	FADD	5.97843	1.07511	1.36536e-35	1.30516e-33
23310_at	NCAPD3	4.14913	1.07489	4.67305e-27	2.1109e-25
79886_at	CAAP1	8.02739	1.0747	4.19792e-26	1.71979e-24
79801_at	SHCBP1	6.53927	1.07428	2.91137e-06	1.77925e-05
170960_at	ZNF721	8.074	1.074	1e-09	9.73201e-09
221504_at	ZBTB9	3.54509	1.07264	2.90978e-46	7.5443e-44
11128_at	POLR3A	5.31538	1.07067	4.0348e-31	2.57127e-29
100507739_at	ERVK3-1	7.24302	1.06964	2.59952e-12	3.30209e-11
57147_at	SCYL3	5.55751	1.06935	8.19697e-22	2.4626e-20
1164_at	CKS2	9.02094	1.06889	2.3148e-09	2.1e-08
143884_at	CWF19L2	6.02797	1.06611	5.7965e-20	1.49063e-18
51363_at	CHST15	8.75203	1.06528	7.78876e-20	1.98409e-18
23483_at	TGDS	6.41026	1.06499	4.74978e-28	2.35338e-26
7095_at	SEC62	10.5319	1.06462	2.47669e-25	9.5471e-24
9097_at	USP14	8.96719	1.06376	7.32568e-22	2.20434e-20
8790_at	FPGT	2.90027	1.06341	5.21547e-35	4.61276e-33
4548_at	MTR	4.25336	1.06301	5.95069e-26	2.4066e-24
121512_at	FGD4	2.87147	1.06275	5.97894e-16	1.08394e-14
23358_at	USP24	4.17707	1.06204	1.54716e-22	4.85623e-21
34_at	ACADM	10.2177	1.06098	2.6123e-15	4.49073e-14
23503_at	ZFYVE26	3.36713	1.05958	5.29346e-27	2.3798e-25
26130_at	GAPVD1	6.84944	1.05948	4.26415e-23	1.40117e-21
55127_at	HEATR1	4.71861	1.05929	2.28784e-33	1.77467e-31
55032_at	SLC35A5	8.65551	1.05819	8.2191e-14	1.20966e-12
28512_at	NKIRAS1	6.8578	1.058	4.328e-14	6.55329e-13
11311_at	VPS45	5.23799	1.05712	9.06378e-14	1.33088e-12
51110_at	LACTB2	7.52473	1.05691	2.07834e-11	2.38694e-10
51031_at	GLOD4	8.39761	1.05563	1.57753e-21	4.57944e-20
57343_at	ZNF304	6.71091	1.05228	7.52309e-17	1.46491e-15
23126_at	POGZ	5.19801	1.05208	9.70993e-14	1.42135e-12
2218_at	FKTN	4.67058	1.051	6.33872e-16	1.14587e-14
8082_at	SSPN	6.99754	1.04991	2.89616e-11	3.26673e-10
7770_at	ZNF227	5.83328	1.04791	2.80463e-18	6.11559e-17
23596_at	OPN3	8.3857	1.04694	1.79069e-09	1.65491e-08
51382_at	ATP6V1D	9.3649	1.04658	3.43905e-16	6.33796e-15
55500_at	ETNK1	7.10809	1.04654	3.2493e-20	8.4944e-19
1102_at	RCBTB2	9.58081	1.04651	4.63828e-09	4.03998e-08
23120_at	ATP10B	6.98675	1.04633	0.00359744	0.0121979
64426_at	SUDS3	7.30804	1.04584	3.07558e-14	4.74809e-13
50804_at	MYEF2	4.37082	1.0449	9.12496e-12	1.08758e-10
90624_at	LYRM7	5.87744	1.04453	5.13732e-12	6.2894e-11
553115_at	PEF1	6.85487	1.04381	1.01168e-25	4.04822e-24
23637_at	RABGAP1	7.8738	1.04227	4.09789e-11	4.53042e-10
51434_at	ANAPC7	4.73045	1.04081	1.86767e-32	1.34922e-30
23116_at	FAM179B	6.95167	1.04041	4.04614e-10	4e-09
90488_at	TMEM263	10.5289	1.04019	3.88943e-32	2.70644e-30
1665_at	DHX15	10.3899	1.03749	7.61872e-27	3.33024e-25
93550_at	ZFAND4	3.73642	1.0365	6.10338e-17	1.19338e-15
53354_at	PANK1	2.85131	1.03375	2.3779e-17	4.83941e-16
7367_at	UGT2B17	8.59964	1.03334	0.00178459	0.00649057
9419_at	CRIPT	7.97349	1.03166	4.09126e-15	6.90153e-14
80267_at	EDEM3	5.97947	1.02928	3.57119e-14	5.4819e-13
55109_at	AGGF1	6.70821	1.02913	3.47796e-23	1.15083e-21
164_at	AP1G1	3.67104	1.02908	2.29486e-27	1.07512e-25
9674_at	KIAA0040	7.19769	1.02698	5.82803e-18	1.2436e-16
2618_at	GART	3.96861	1.02511	9.91687e-27	4.26583e-25
91782_at	CHMP7	6.56915	1.02503	2.34263e-19	5.68449e-18
23613_at	ZMYND8	6.15023	1.02485	3.46247e-12	4.32283e-11
4172_at	MCM3	6.45313	1.02385	1.78543e-14	2.85895e-13
10714_at	POLD3	6.05372	1.02348	1.02401e-11	1.20983e-10
30834_at	ZNRD1	7.56622	1.02306	1.16258e-22	3.67963e-21
203859_at	ANO5	5.30765	1.02086	9.24531e-08	6.87838e-07
54606_at	DDX56	4.84404	1.02014	1.94382e-15	3.3846e-14
152815_at	THAP6	3.50095	1.01996	4.01794e-29	2.17278e-27
9793_at	CKAP5	4.76016	1.01967	2.19944e-40	3.20222e-38
23211_at	ZC3H4	8.49025	1.01609	1.85943e-12	2.41216e-11
100289274_at	DNAJC3-AS1	3.34428	1.01329	5.22497e-11	5.71636e-10
55605_at	KIF21A	6.89071	1.01175	7.61487e-12	9.1509e-11
5357_at	PLS1	3.34115	1.01153	3.02441e-10	3.05622e-09
5832_at	ALDH18A1	9.55395	1.01048	2.23938e-18	4.9342e-17
51397_at	COMMD10	8.47655	1.00954	7.37631e-23	2.37435e-21
29920_at	PYCR2	6.44715	1.00888	6.29028e-22	1.8958e-20
2530_at	FUT8	6.67274	1.00744	3.1465e-07	2.18948e-06
695_at	BTK	8.94595	1.00665	3.20326e-15	5.45708e-14
55035_at	NOL8	6.02468	1.00452	3.10797e-16	5.7334e-15
9650_at	MTFR1	5.8453	1.00273	4.38695e-18	9.45693e-17
4750_at	NEK1	4.88112	1.00267	1.38577e-17	2.86964e-16
55227_at	LRRC1	4.96387	1.00157	3.86901e-09	3.40599e-08
7514_at	XPO1	11.8337	1.00127	5.67184e-18	1.21163e-16
5800_at	PTPRO	3.08427	1.00011	3.77919e-11	4.18786e-10
64135_at	IFIH1	9.90911	0.999032	4.37844e-12	5.38821e-11
6117_at	RPA1	7.79281	0.998965	2.43552e-18	5.34149e-17
51058_at	ZNF691	4.10192	0.998961	1.8044e-38	2.23215e-36
7332_at	UBE2L3	5.9629	0.998788	1.00859e-21	2.9921e-20
23450_at	SF3B3	6.53257	0.997455	2.35255e-37	2.61922e-35
51186_at	WBP5	7.3952	0.997379	2.00981e-05	0.000107426
4234_at	METTL1	7.07748	0.997149	9.68541e-12	1.14716e-10
6908_at	TBP	3.63706	0.995746	4.39051e-42	7.48642e-40
22943_at	DKK1	9.09249	0.993652	0.00217579	0.0077554
23333_at	DPY19L1	8.04753	0.993533	3.49298e-12	4.35804e-11
11196_at	SEC23IP	3.80237	0.992751	1.80232e-42	3.2488e-40
23731_at	TMEM245	8.34281	0.992103	4.81774e-19	1.12993e-17
1371_at	CPOX	5.37231	0.991347	9.36859e-17	1.80386e-15
583_at	BBS2	4.80309	0.990396	7.48458e-25	2.7941e-23
51530_at	ZC3HC1	3.83882	0.989937	1.7652e-25	6.88864e-24
90417_at	KNSTRN	5.78121	0.988735	3.47864e-21	9.8711e-20
9767_at	JADE3	4.57371	0.988695	4.92334e-14	7.39556e-13
10973_at	ASCC3	6.85288	0.988535	3.56845e-19	8.51702e-18
83787_at	ARMC10	7.2864	0.988314	7.92944e-12	9.51081e-11
9849_at	ZNF518A	5.14318	0.988281	3.78947e-21	1.06834e-19
84263_at	HSDL2	6.58877	0.984801	1.47023e-10	1.53571e-09
402415_at	XKRX	3.14431	0.98473	5.28771e-09	4.57825e-08
5822_at	PWP2	6.58974	0.984529	1.08681e-27	5.18138e-26
84986_at	ARHGAP19	4.60005	0.984286	5.0028e-16	9.10461e-15
51400_at	PPME1	5.79048	0.983294	1.26839e-22	4.00114e-21
2026_at	ENO2	6.34937	0.983131	8.57404e-07	5.64063e-06
8615_at	USO1	9.23815	0.981635	3.76219e-09	3.31813e-08
4208_at	MEF2C	10.8765	0.981036	6.15031e-19	1.43182e-17
25816_at	TNFAIP8	11.1697	0.98026	1.8866e-16	3.54594e-15
2673_at	GFPT1	8.31343	0.980194	1.50254e-18	3.36951e-17
8050_at	PDHX	8.0585	0.979112	1.99945e-14	3.1828e-13
162239_at	ZFP1	4.0699	0.97546	1.10677e-15	1.95958e-14
5257_at	PHKB	7.17726	0.975386	2.0985e-11	2.40426e-10
54900_at	LAX1	10.6219	0.975036	1.85485e-09	1.71002e-08
51018_at	RRP15	6.94279	0.974703	3.83684e-21	1.07905e-19
8891_at	EIF2B3	7.10199	0.974151	1.03255e-12	1.36952e-11
54816_at	ZNF280D	3.84364	0.973946	3.57814e-17	7.15894e-16
147184_at	TMEM99	6.73847	0.973717	3.91284e-07	2.6901e-06
10436_at	EMG1	8.12385	0.973033	1.12936e-15	1.99584e-14
8649_at	LAMTOR3	7.28017	0.972804	2.96392e-27	1.36825e-25
7283_at	TUBG1	7.80663	0.972735	2.30746e-14	3.63944e-13
8323_at	FZD6	7.51588	0.971865	1.91576e-07	1.36622e-06
4801_at	NFYB	4.45612	0.970073	9.43968e-32	6.33563e-30
211_at	ALAS1	8.48862	0.969937	5.90291e-21	1.63101e-19
51514_at	DTL	3.82402	0.968869	1.02753e-07	7.59394e-07
92345_at	NAF1	5.94583	0.968618	2.24228e-12	2.86754e-11
22880_at	MORC2	6.1949	0.968437	1.46424e-25	5.78572e-24
64089_at	SNX16	4.77833	0.966604	2.49255e-18	5.46025e-17
79607_at	FAM118B	6.63682	0.966467	1.18075e-13	1.71119e-12
57645_at	POGK	6.01229	0.966073	1.9889e-12	2.56604e-11
375743_at	PTAR1	5.02685	0.965227	8.85928e-20	2.23573e-18
23019_at	CNOT1	4.02597	0.96493	9.76738e-32	6.53241e-30
51175_at	TUBE1	3.71126	0.963767	5.08009e-12	6.22336e-11
100506948_at	NA	6.61195	0.962352	6.5189e-05	0.000320571
84064_at	HDHD2	9.50864	0.96134	2.15044e-12	2.75382e-11
5586_at	PKN2	6.89459	0.959267	1.12615e-15	1.99203e-14
55254_at	TMEM39A	9.826	0.957519	7.28527e-31	4.56584e-29
7581_at	ZNF33A	3.20406	0.95721	5.6011e-33	4.166e-31
123169_at	LEO1	6.60418	0.956958	1.04391e-17	2.19779e-16
57563_at	KLHL8	6.68547	0.956527	6.33222e-10	6.16195e-09
55737_at	VPS35	9.4407	0.956432	3.102e-20	8.14307e-19
92667_at	MGME1	7.56211	0.954761	2.15668e-18	4.75751e-17
5495_at	PPM1B	9.21814	0.953893	2.05726e-22	6.40422e-21
84674_at	CARD6	3.80471	0.952521	2.18286e-06	1.36039e-05
115294_at	PCMTD1	12.0371	0.952418	1.5295e-14	2.46372e-13
140890_at	SREK1	6.43332	0.946545	6.69757e-16	1.20728e-14
57396_at	CLK4	6.85556	0.945378	1.31069e-10	1.3721e-09
122553_at	TRAPPC6B	8.02459	0.945301	2.83814e-09	2.54344e-08
8607_at	RUVBL1	7.03935	0.943993	1e-09	9.47895e-09
9443_at	MED7	7.9299	0.943119	8.80626e-27	3.80539e-25
57474_at	ZNF490	3.43995	0.940726	1.54496e-19	3.81244e-18
6938_at	TCF12	8.65645	0.940525	2.35646e-16	4.40284e-15
25973_at	PARS2	2.87871	0.938395	1.71724e-47	5.60381e-45
283927_at	NUDT7	3.06858	0.937093	5.23778e-12	6.4041e-11
58486_at	ZBED5	9.67874	0.936338	1.75125e-24	6.39883e-23
1434_at	CSE1L	9.20076	0.934913	1.75007e-16	3.30245e-15
10051_at	SMC4	7.51794	0.934811	2.73885e-10	2.77953e-09
7486_at	WRN	4.5812	0.934551	6.27611e-16	1.13564e-14
538_at	ATP7A	4.85044	0.934509	1.61675e-25	6.36181e-24
7112_at	TMPO	6.31903	0.934424	1.27253e-20	3.43583e-19
84190_at	METTL25	6.87604	0.933631	4.46781e-13	6.11441e-12
3155_at	HMGCL	7.86782	0.933499	8.69392e-29	4.62219e-27
25879_at	DCAF13	10.291	0.933216	1.93532e-19	4.73866e-18
85440_at	DOCK7	5.60906	0.93204	1.10882e-18	2.51037e-17
7738_at	ZNF184	7.5736	0.931733	2.39458e-13	3.35768e-12
9938_at	ARHGAP25	7.31239	0.931071	1.1914e-14	1.94226e-13
4939_at	OAS2	6.831	0.931025	2.18575e-13	3.08499e-12
167838_at	TXLNB	4.03836	0.930497	1.91964e-08	1.57e-07
78996_at	C7orf49	6.96918	0.930054	3.96943e-20	1.03342e-18
10799_at	RPP40	7.46563	0.929998	2.76e-07	1.93111e-06
23336_at	SYNM	5.37927	0.929676	7.88454e-05	0.000382741
91351_at	DDX60L	3.57505	0.9289	1.18095e-07	8.69e-07
116984_at	ARAP2	5.81975	0.927797	0.000146966	0.000672377
1678_at	TIMM8A	5.79379	0.926544	8.88436e-17	1.71586e-15
389677_at	RBM12B	3.1004	0.925795	1.91659e-33	1.5052e-31
10128_at	LRPPRC	8.03956	0.923841	2.07868e-19	5.07655e-18
55856_at	ACOT13	4.76724	0.922922	1.889e-06	1.18874e-05
7841_at	MOGS	8.31112	0.92214	5.68782e-14	8.48332e-13
79912_at	PYROXD1	9.33639	0.921117	5.73218e-13	7.76614e-12
7976_at	FZD3	5.86206	0.920867	4.34445e-14	6.57294e-13
9317_at	PTER	6.06722	0.920808	6.6383e-13	8.95531e-12
580_at	BARD1	7.60188	0.920688	1.97845e-07	1.40987e-06
79728_at	PALB2	5.33899	0.920627	3.52173e-14	5.41477e-13
256586_at	LYSMD2	7.17906	0.920361	0.000652222	0.00262149
55750_at	AGK	6.95512	0.919779	3.9344e-18	8.50072e-17
80789_at	INTS5	6.73707	0.918911	2.1645e-20	5.75386e-19
51575_at	ESF1	5.89052	0.918146	1.20424e-12	1.58945e-11
84641_at	HIATL1	9.96728	0.917931	9.17582e-14	1.34629e-12
25880_at	TMEM186	5.91972	0.917805	6.95663e-28	3.37611e-26
80063_at	ATF7IP2	3.87979	0.914547	1.33826e-13	1.93058e-12
9554_at	SEC22B	5.53255	0.914171	8.4074e-20	2.13021e-18
51645_at	PPIL1	9.26517	0.912892	9.59621e-11	1e-09
153129_at	SLC38A9	10.6422	0.912852	2.77465e-12	3.51276e-11
83732_at	RIOK1	6.06146	0.911809	2.99287e-13	4.16209e-12
58500_at	ZNF250	2.88014	0.910352	3.00224e-21	8.54487e-20
4217_at	MAP3K5	8.03659	0.909591	2.01438e-11	2.31629e-10
65084_at	TMEM135	8.9481	0.908018	2.69121e-12	3.41169e-11
10598_at	AHSA1	8.91733	0.907262	3.8538e-19	9.1176e-18
55276_at	PGM2	6.88593	0.906286	1.55269e-17	3.19431e-16
94240_at	EPSTI1	6.94236	0.905541	2.14388e-06	1.33874e-05
2965_at	GTF2H1	6.19285	0.905358	2.16891e-11	2.48042e-10
57017_at	COQ9	6.0727	0.905131	8.35507e-12	9.98967e-11
54625_at	PARP14	5.87737	0.904988	1e-09	9.25087e-09
64087_at	MCCC2	7.462	0.904437	3.56914e-16	6.57132e-15
9070_at	ASH2L	7.21606	0.904356	2.54071e-15	4.37163e-14
26091_at	HERC4	3.81454	0.904092	1.66547e-48	5.83748e-46
51015_at	ISOC1	10.7788	0.903524	5.39754e-25	2.03911e-23
6832_at	SUPV3L1	6.35177	0.903439	1.04007e-21	3.08067e-20
255520_at	ELMOD2	7.68465	0.903154	9.37107e-18	1.98175e-16
23256_at	SCFD1	9.14304	0.900801	1.8402e-14	2.93919e-13
10179_at	RBM7	8.46937	0.900659	2.70969e-11	3.06754e-10
55253_at	TYW1	9.04004	0.900175	2.94295e-12	3.71094e-11
22909_at	FAN1	3.84041	0.899141	1.02711e-23	3.50271e-22
79572_at	ATP13A3	4.80372	0.898972	1.38654e-21	4.06239e-20
23262_at	PPIP5K2	9.55539	0.898354	1.22974e-19	3.06254e-18
84932_at	RAB2B	6.88218	0.898063	1.09232e-08	9.17636e-08
128061_at	C1orf131	6.56061	0.897544	2.56203e-11	2.91066e-10
115426_at	UHRF2	10.4649	0.895586	7.187e-12	8.67528e-11
84306_at	PDCD2L	7.85922	0.895544	2.049e-08	1.66726e-07
83540_at	NUF2	3.33282	0.894458	6.18277e-07	4.16e-06
5613_at	PRKX	3.06907	0.893877	6.5105e-09	5.6e-08
64864_at	RFX7	5.01089	0.893136	5.45964e-11	5.96276e-10
5324_at	PLAG1	3.35301	0.892326	2.11e-07	1.49778e-06
25934_at	NIPSNAP3A	8.20696	0.89206	1.0486e-10	1.11423e-09
991_at	CDC20	4.72971	0.891302	0.000105999	0.000500185
8815_at	BANF1	6.74874	0.890517	2.35623e-08	1.9042e-07
63899_at	NSUN3	6.14847	0.88767	3.0264e-17	6.08722e-16
84138_at	SLC7A6OS	4.85866	0.887256	2.72974e-19	6.59845e-18
170506_at	DHX36	6.09853	0.886644	1.95989e-26	8.22502e-25
79068_at	FTO	8.85932	0.886508	2.1975e-17	4.48192e-16
4690_at	NCK1	8.08346	0.886436	3.05549e-27	1.40367e-25
23272_at	FAM208A	8.47164	0.886182	2.27014e-18	4.99616e-17
23438_at	HARS2	5.84968	0.886165	1.34752e-20	3.63313e-19
64151_at	NCAPG	4.35398	0.885844	1.43091e-09	1.33809e-08
55156_at	ARMC1	8.62212	0.884873	1.43356e-23	4.85385e-22
54969_at	C4orf27	7.01306	0.88484	8.3338e-11	8.95197e-10
48_at	ACO1	6.88118	0.884269	4.07798e-14	6.19952e-13
55086_at	CXorf57	3.02485	0.884037	4.30758e-15	7.24707e-14
9416_at	DDX23	8.48747	0.882433	2.6312e-15	4.51912e-14
55840_at	EAF2	11.1751	0.882272	2.52106e-09	2.2798e-08
55119_at	PRPF38B	6.6168	0.880652	4.66497e-20	1.20456e-18
140838_at	NANP	5.35146	0.880399	1.19955e-12	1.58436e-11
9034_at	CCRL2	3.91118	0.877475	2.28715e-05	0.000120952
26036_at	ZNF451	8.58561	0.877252	2.94062e-14	4.55459e-13
84792_at	FAM220A	9.48304	0.876321	1.41924e-18	3.19025e-17
9794_at	MAML1	7.08219	0.874654	3.0884e-19	7.41805e-18
55272_at	IMP3	7.08945	0.874643	4.44395e-09	3.88502e-08
55650_at	PIGV	7.51768	0.874402	2.81289e-14	4.37466e-13
90592_at	ZNF700	5.41296	0.873512	2.03268e-08	1.65544e-07
10385_at	BTN2A2	6.23653	0.871738	2.68268e-13	3.74723e-12
9135_at	RABEP1	6.14513	0.871613	2.12124e-18	4.6848e-17
54737_at	MPHOSPH8	5.90833	0.87103	7.68576e-10	7.42565e-09
56652_at	C10orf2	4.66553	0.868762	1.5245e-07	1.10172e-06
117143_at	TADA1	6.10301	0.867432	1.41628e-09	1.32571e-08
11232_at	POLG2	3.34868	0.866083	9.02337e-23	2.88489e-21
54823_at	SWT1	6.43423	0.865468	3.78976e-19	8.98858e-18
55717_at	WDR11	9.26062	0.86357	2.35953e-13	3.31543e-12
55166_at	CENPQ	2.69899	0.863551	1.52854e-28	7.96988e-27
80013_at	FAM188A	4.33815	0.86292	4.89443e-12	6.01148e-11
9404_at	LPXN	9.0301	0.862492	3.13744e-06	1.90694e-05
25988_at	HINFP	3.95472	0.862228	1.25359e-22	3.96105e-21
8658_at	TNKS	2.65943	0.861642	9.46396e-24	3.2509e-22
80342_at	TRAF3IP3	4.12421	0.861408	3.39475e-07	2.351e-06
64860_at	ARMCX5	5.99898	0.85895	2.73798e-11	3.09569e-10
10606_at	PAICS	10.2646	0.858626	1.21718e-10	1.28201e-09
54148_at	MRPL39	9.39981	0.858614	6.37407e-14	9.4178e-13
51808_at	PHAX	7.76593	0.858598	3.9722e-23	1.30979e-21
51062_at	ATL1	6.1589	0.858109	5.70724e-07	3.85239e-06
50628_at	GEMIN4	3.33797	0.857457	3.54437e-30	2.12292e-28
7832_at	BTG2	10.4562	0.857082	2.79656e-21	8.01977e-20
55279_at	ZNF654	4.04887	0.856449	2.55425e-23	8.52635e-22
6293_at	VPS52	7.602	0.855969	1.04058e-16	1.98941e-15
9798_at	IST1	9.95864	0.855896	2.02312e-15	3.51621e-14
10015_at	PDCD6IP	8.29711	0.855738	1.81624e-18	4.04423e-17
10146_at	G3BP1	8.79985	0.85357	5.00717e-14	7.51552e-13
55783_at	CMTR2	9.01669	0.853549	1.34477e-17	2.79391e-16
114932_at	MRFAP1L1	10.2091	0.853366	4.30514e-26	1.7599e-24
80095_at	ZNF606	2.74308	0.853176	6.2816e-19	1.45701e-17
5698_at	PSMB9	10.5897	0.852974	3.74838e-11	4.15859e-10
114791_at	TUBGCP5	4.11771	0.852889	2.19163e-22	6.80015e-21
79142_at	PHF23	6.60238	0.85037	4.22658e-44	9.30193e-42
22900_at	CARD8	8.14269	0.850225	7.28925e-13	9.7916e-12
57565_at	KLHL14	4.9024	0.84973	0.000461369	0.00191793
64965_at	MRPS9	7.10727	0.849217	1.51986e-14	2.4503e-13
55843_at	ARHGAP15	5.60914	0.848721	2.5368e-07	1.78226e-06
9532_at	BAG2	4.23396	0.847702	4.41587e-09	3.86226e-08
79635_at	CCDC121	4.27507	0.846551	1.33162e-31	8.84339e-30
128_at	ADH5	8.01693	0.845394	3.67073e-27	1.67412e-25
1737_at	DLAT	7.87935	0.8451	1.02197e-16	1.95778e-15
51318_at	MRPL35	3.9567	0.845056	5.44948e-23	1.77221e-21
641_at	BLM	4.52622	0.845049	1.91628e-06	1.20456e-05
84661_at	DPY30	9.75942	0.844915	2.67216e-13	3.73529e-12
80854_at	SETD7	8.92197	0.843858	6.47422e-10	6.2897e-09
4033_at	LRMP	8.7145	0.842573	4.15014e-05	0.000210759
10592_at	SMC2	4.56736	0.842229	6.67213e-13	8.99454e-12
222484_at	LNX2	6.09654	0.841062	1.1993e-17	2.51375e-16
9321_at	TRIP11	3.73888	0.840008	1.4164e-14	2.2913e-13
57223_at	SMEK2	6.7427	0.838657	5.2369e-32	3.60432e-30
11262_at	SP140	7.62324	0.838571	4.71363e-09	4.1e-08
55347_at	ABHD10	7.68906	0.836853	9.00475e-18	1.90641e-16
1105_at	CHD1	6.2668	0.836737	4.09966e-10	4.08176e-09
26175_at	TMEM251	8.39224	0.836219	1.0474e-07	7.73777e-07
153364_at	MBLAC2	2.69649	0.835371	4.21109e-47	1.20762e-44
55425_at	GPALPP1	3.72539	0.834661	1.22559e-16	2.34074e-15
60488_at	MRPS35	7.4386	0.833882	1.23802e-12	1.63176e-11
81575_at	APOLD1	5.0226	0.833607	4.25119e-12	5.23502e-11
2104_at	ESRRG	6.52126	0.833482	8.86164e-05	0.000423867
4780_at	NFE2L2	9.88598	0.832548	3.15115e-28	1.58201e-26
22928_at	SEPHS2	11.0321	0.832123	2.50339e-15	4.31528e-14
23405_at	DICER1	7.73865	0.831248	4.90477e-14	7.37937e-13
9320_at	TRIP12	9.99708	0.830313	2.16362e-16	4.05856e-15
9447_at	AIM2	9.74297	0.829646	5.59228e-07	3.77748e-06
9453_at	GGPS1	6.2966	0.829583	1.15195e-13	1.67072e-12
28990_at	ASTE1	4.39435	0.828876	6.00438e-20	1.54199e-18
51510_at	CHMP5	10.3371	0.828774	1.05874e-11	1.24853e-10
1945_at	EFNA4	4.11752	0.827163	8.12167e-21	2.22781e-19
221143_at	N6AMT2	6.00371	0.826234	5.58681e-13	7.58005e-12
2060_at	EPS15	10.0555	0.826171	9.57805e-18	2.02326e-16
528_at	ATP6V1C1	6.3315	0.825363	7.11586e-18	1.51328e-16
990_at	CDC6	2.75157	0.825161	4.95876e-17	9.78669e-16
10263_at	CDK2AP2	8.40346	0.823198	7.9247e-07	5.23711e-06
158747_at	MOSPD2	4.11499	0.822986	5.25138e-20	1.35413e-18
8715_at	NOL4	4.64908	0.822908	0.00295456	0.0102195
4065_at	LY75	8.1517	0.822223	5.05123e-07	3.42915e-06
25972_at	UNC50	10.5362	0.821951	5.79621e-27	2.58738e-25
10724_at	MGEA5	7.09053	0.821838	2.34576e-10	2.39472e-09
8540_at	AGPS	5.91032	0.82173	2.90057e-15	4.95927e-14
23304_at	UBR2	5.31932	0.818576	5.30448e-32	3.6376e-30
8655_at	DYNLL1	13.659	0.817806	1.24419e-14	2.02483e-13
79731_at	NARS2	8.03166	0.816393	5.52212e-14	8.24919e-13
126231_at	ZNF573	2.91618	0.815961	1.11047e-10	1.17353e-09
132789_at	GNPDA2	4.76908	0.814402	9.19822e-14	1.34853e-12
7419_at	VDAC3	10.2979	0.813239	4.82364e-22	1.46544e-20
27347_at	STK39	4.91535	0.812457	0.00081362	0.00320554
9787_at	DLGAP5	3.76185	0.811164	0.000140135	0.000645336
5336_at	PLCG2	11.4064	0.811044	3.65095e-13	5.04391e-12
55074_at	OXR1	9.02879	0.810966	2.15004e-12	2.75382e-11
144165_at	PRICKLE1	5.63795	0.809642	2.69401e-09	2.4223e-08
64210_at	MMS19	7.01426	0.809632	2.51961e-18	5.51315e-17
2071_at	ERCC3	5.08049	0.809098	6.13263e-14	9.08946e-13
27332_at	ZNF638	7.18491	0.808849	1.81595e-15	3.17071e-14
388552_at	BLOC1S3	5.95524	0.80859	4.86541e-21	1.35423e-19
93663_at	ARHGAP18	7.69276	0.808468	5.00689e-08	3.87747e-07
153443_at	SRFBP1	2.70472	0.807483	1.86899e-29	1.03737e-27
23341_at	DNAJC16	4.44138	0.807471	2.44028e-15	4.21416e-14
57120_at	GOPC	5.6673	0.807385	5.69748e-20	1.46716e-18
9833_at	MELK	7.23835	0.806632	3.59795e-05	0.000184949
81556_at	VWA9	6.94305	0.806583	2.09904e-19	5.11966e-18
55780_at	ERMARD	6.29134	0.80594	2.72855e-16	5.04822e-15
55756_at	INTS9	2.79001	0.805017	2.28531e-31	1.48639e-29
9039_at	UBA3	10.9605	0.804954	3.64642e-21	1.03163e-19
23446_at	SLC44A1	10.549	0.80467	2.44749e-12	3.11315e-11
10635_at	RAD51AP1	5.59546	0.80352	4.74679e-07	3.23291e-06
4863_at	NPAT	6.69276	0.801195	7.5146e-17	1.46477e-15
257144_at	GCSAM	5.23342	0.801123	7.15267e-06	4.1086e-05
54541_at	DDIT4	10.568	0.800808	0.000112765	0.000529737
50485_at	SMARCAL1	7.50955	0.800298	7.6851e-13	1.02941e-11
54882_at	ANKHD1	9.4279	0.79955	5.54067e-15	9.25581e-14
55972_at	SLC25A40	6.69342	0.799154	1.64719e-15	2.88403e-14
79670_at	ZCCHC6	6.09536	0.798915	1.08463e-19	2.71904e-18
9184_at	BUB3	10.245	0.798767	2.68242e-17	5.42409e-16
51123_at	ZNF706	8.50397	0.798707	2.90314e-14	4.50761e-13
8732_at	RNGTT	7.59719	0.79867	1.07757e-08	9.05644e-08
6041_at	RNASEL	3.47115	0.79863	1.56688e-35	1.48281e-33
10640_at	EXOC5	4.50487	0.798349	4.99182e-17	9.84169e-16
25977_at	NECAP1	8.56445	0.797473	7.38113e-21	2.03352e-19
55153_at	SDAD1	7.0152	0.796073	3.38163e-09	3.00771e-08
51692_at	CPSF3	8.22186	0.795366	3.04882e-11	3.42463e-10
55128_at	TRIM68	4.53367	0.792355	1.05025e-13	1.52908e-12
5965_at	RECQL	8.16889	0.791986	3.80599e-08	2.99401e-07
3836_at	KPNA1	5.44149	0.791345	7.9902e-30	4.58274e-28
5981_at	RFC1	6.59519	0.791333	8.15411e-11	8.77389e-10
51633_at	OTUD6B	7.80302	0.791178	4.13085e-13	5.67645e-12
3815_at	KIT	6.5721	0.79024	0.00994749	0.029767
9533_at	POLR1C	5.46356	0.7898	2.67347e-19	6.47068e-18
57089_at	ENTPD7	2.71234	0.789428	2.05997e-29	1.13341e-27
9061_at	PAPSS1	9.71343	0.789372	1.58946e-12	2.07046e-11
2193_at	FARSA	5.93103	0.788578	2.92072e-13	4.06474e-12
56605_at	ERO1LB	7.94087	0.787821	3.36356e-08	2.66703e-07
5567_at	PRKACB	7.15628	0.787439	2.13295e-09	1.94368e-08
9873_at	FCHSD2	8.33121	0.786793	2.0533e-05	0.000109534
2731_at	GLDC	3.3798	0.786452	0.000201643	0.000900966
54521_at	WDR44	7.74225	0.78618	3.39201e-08	2.68621e-07
160418_at	TMTC3	2.69192	0.785916	4.16847e-29	2.24777e-27
133957_at	CCDC127	7.71945	0.785912	8.5906e-20	2.17372e-18
79064_at	TMEM223	8.88023	0.784317	1.27645e-07	9.36e-07
23394_at	ADNP	9.26732	0.783752	4.99301e-13	6.80856e-12
84549_at	MAK16	7.4573	0.783336	2.47849e-17	5.03871e-16
116843_at	SLC18B1	5.85452	0.783045	2.3318e-05	0.000123107
28977_at	MRPL42	7.82588	0.782147	4.97873e-12	6.10314e-11
7257_at	TSNAX	10.1442	0.780632	1.30542e-16	2.48569e-15
54482_at	TRMT13	2.70322	0.780392	1.32683e-26	5.68167e-25
84890_at	ADO	8.59331	0.779387	5.93578e-17	1.16421e-15
6574_at	SLC20A1	8.03446	0.779304	1.56454e-11	1.81557e-10
5189_at	PEX1	5.75227	0.779277	2.63023e-12	3.33662e-11
83479_at	DDX59	7.03965	0.77926	1.3619e-17	2.82555e-16
93594_at	TBC1D31	2.84708	0.778866	5.8553e-17	1.14962e-15
23161_at	SNX13	4.00753	0.778636	7.10564e-36	7.04128e-34
23160_at	WDR43	7.01456	0.777997	3.37081e-12	4.21953e-11
64429_at	ZDHHC6	9.19266	0.777752	4.06367e-14	6.18272e-13
440515_at	ZNF506	5.29523	0.777598	3.63058e-05	0.000186475
2332_at	FMR1	7.2131	0.776991	5.10708e-09	4.42995e-08
83594_at	NUDT12	2.71164	0.776167	1.86235e-13	2.6463e-12
1147_at	CHUK	7.82324	0.77524	4.06756e-13	5.59903e-12
3685_at	ITGAV	10.0271	0.774982	5.53593e-11	6.03563e-10
9232_at	PTTG1	8.17163	0.774903	0.000216594	0.000961865
79158_at	GNPTAB	9.67618	0.774527	3.53003e-13	4.89113e-12
26228_at	STAP1	8.80918	0.774255	0.00140117	0.00521839
255919_at	CNEP1R1	8.89103	0.773188	2.69806e-15	4.62976e-14
9931_at	HELZ	5.604	0.772731	4.96528e-19	1.16309e-17
23347_at	SMCHD1	6.99321	0.771297	1.16042e-08	9.7252e-08
284370_at	ZNF615	3.66396	0.770966	1.48738e-12	1.94552e-11
53938_at	PPIL3	9.45096	0.769772	2.60329e-12	3.30466e-11
56890_at	MDM1	3.24913	0.769272	9.97096e-18	2.10391e-16
9673_at	SLC25A44	7.5022	0.76864	2.45718e-20	6.50448e-19
144577_at	C12orf66	4.58882	0.768364	3.12065e-12	3.91935e-11
50484_at	RRM2B	9.83687	0.767659	1.52458e-13	2.18438e-12
28958_at	COA3	9.22741	0.767656	8.83944e-09	7.48564e-08
1027_at	CDKN1B	11.4078	0.766636	4.52993e-13	6.19494e-12
222194_at	RSBN1L	5.18175	0.765984	5.00493e-36	5.09292e-34
5684_at	PSMA3	10.1673	0.765809	5.80803e-19	1.3538e-17
114825_at	PWWP2A	3.13067	0.765631	3.21898e-34	2.68395e-32
93587_at	TRMT10A	3.38742	0.765313	1.45609e-21	4.24643e-20
55094_at	GPATCH1	3.09522	0.765273	1.66814e-18	3.72762e-17
56829_at	ZC3HAV1	8.3072	0.764263	5.13894e-15	8.6075e-14
22948_at	CCT5	4.89675	0.763798	5.89108e-14	8.752e-13
55711_at	FAR2	7.90153	0.763793	0.00127349	0.00480018
10808_at	HSPH1	7.1269	0.763761	1.14932e-09	1.08657e-08
22845_at	DOLK	8.64178	0.763624	2.3266e-11	2.65434e-10
8890_at	EIF2B4	8.79453	0.76342	6.30688e-13	8.51429e-12
9422_at	ZNF264	3.51041	0.762615	1.45765e-15	2.5569e-14
56980_at	PRDM10	2.8721	0.761331	1.1156e-20	3.02508e-19
55327_at	LIN7C	10.5179	0.761172	4.47329e-19	1.05437e-17
23683_at	PRKD3	7.5778	0.761	2.057e-06	1.28917e-05
4338_at	MOCS2	6.58653	0.760692	2.337e-08	1.89e-07
79029_at	SPATA5L1	6.73952	0.759529	5.08312e-11	5.56438e-10
26354_at	GNL3	9.04191	0.759512	4.24333e-15	7.14533e-14
49856_at	WRAP73	4.49242	0.758337	4.71071e-21	1.31504e-19
54881_at	TEX10	8.46907	0.758063	1.33818e-08	1.11576e-07
58517_at	RBM25	6.81449	0.757659	8.52237e-11	9.1338e-10
84811_at	BUD13	5.63577	0.757632	2.76841e-14	4.30902e-13
4221_at	MEN1	5.30811	0.7561	3.37522e-08	2.67404e-07
29104_at	N6AMT1	2.66748	0.755331	2.28695e-16	4.27719e-15
26589_at	MRPL46	7.76965	0.755168	1.11861e-09	1.06018e-08
1315_at	COPB1	12.0247	0.755137	2.51298e-30	1.52446e-28
3482_at	IGF2R	7.64438	0.754463	1.32672e-07	9.69533e-07
9761_at	MLEC	10.0261	0.754434	2.64867e-16	4.91003e-15
3570_at	IL6R	9.19366	0.754235	2.04049e-05	0.000108913
55669_at	MFN1	7.2483	0.753981	1.20709e-13	1.74801e-12
10772_at	SRSF10	8.99432	0.753745	3.82533e-19	9.06159e-18
87178_at	PNPT1	7.69419	0.752979	1.0612e-07	7.83664e-07
847_at	CAT	9.03929	0.752873	3.17423e-11	3.55916e-10
92597_at	MOB1B	7.99793	0.752395	1.40179e-05	7.69924e-05
56912_at	IFT46	6.31732	0.752366	8.37137e-16	1.49618e-14
49855_at	SCAPER	3.81445	0.751498	4.37691e-08	3.42e-07
8395_at	PIP5K1B	10.2432	0.750675	1.87369e-06	1.17975e-05
10527_at	IPO7	9.76112	0.750392	7.90791e-12	9.49099e-11
6787_at	NEK4	8.58773	0.750069	8.07073e-13	1.07801e-11
55147_at	RBM23	7.41344	0.74883	3.10013e-10	3.12772e-09
7155_at	TOP2B	10.555	0.748394	2.17164e-11	2.48204e-10
5977_at	DPF2	8.45952	0.747563	2.19764e-13	3.09716e-12
8284_at	KDM5D	4.72261	0.746962	0.00450067	0.014908
9282_at	MED14	6.82462	0.746293	9.57857e-20	2.40442e-18
57560_at	IFT80	7.79885	0.746035	3.4852e-08	2.7531e-07
80306_at	MED28	7.99768	0.746004	6.96194e-19	1.60108e-17
201895_at	SMIM14	8.82067	0.745629	4.48468e-06	2.65338e-05
5810_at	RAD1	5.17008	0.745414	6.13572e-30	3.56229e-28
80205_at	CHD9	6.11926	0.745001	3.96751e-13	5.47325e-12
8892_at	EIF2B2	8.08049	0.744789	2.08176e-12	2.67492e-11
10102_at	TSFM	4.97057	0.744225	4.33125e-26	1.76676e-24
55727_at	BTBD7	3.43489	0.742704	3.90029e-14	5.94849e-13
7559_at	ZNF12	5.68217	0.742696	1.13764e-17	2.38981e-16
84896_at	ATAD1	10.9089	0.742255	6.22705e-15	1.03476e-13
3612_at	IMPA1	9.47522	0.741002	1.94688e-13	2.76227e-12
54838_at	WBP1L	8.36449	0.740806	6.90975e-12	8.35126e-11
348654_at	GEN1	4.12774	0.740728	2.58119e-12	3.281e-11
51008_at	ASCC1	6.89355	0.740356	4.3002e-10	4.2702e-09
63892_at	THADA	5.16737	0.74028	1.05572e-20	2.8668e-19
51631_at	LUC7L2	8.21363	0.74026	5.02638e-15	8.43388e-14
3303_at	HSPA1A	9.21192	0.739994	0.000490086	0.00202795
55171_at	TBCCD1	7.35256	0.739472	1.46604e-13	2.10849e-12
330_at	BIRC3	9.74694	0.738921	0.00605441	0.0193306
79577_at	CDC73	7.59781	0.738377	1.63527e-14	2.6274e-13
3516_at	RBPJ	10.3177	0.738021	2.94813e-15	5.03603e-14
22954_at	TRIM32	2.69057	0.737716	1.09886e-44	2.53636e-42
2110_at	ETFDH	6.88945	0.736858	3.50843e-09	3.11318e-08
26009_at	ZZZ3	8.09129	0.736849	1.65442e-13	2.36148e-12
64981_at	MRPL34	8.92877	0.736776	3.79951e-05	0.000194128
2551_at	GABPA	6.8882	0.736034	1.36299e-17	2.82555e-16
2135_at	EXTL2	6.32309	0.735227	4.07744e-06	2.43143e-05
142_at	PARP1	9.95446	0.732724	5.38724e-12	6.58259e-11
121441_at	NEDD1	5.16097	0.731864	8.90788e-21	2.43289e-19
3454_at	IFNAR1	7.92506	0.731784	2.10865e-08	1.71363e-07
10495_at	ENOX2	5.97521	0.731679	2.26552e-14	3.57628e-13
9896_at	FIG4	6.01615	0.7315	2.12913e-06	1.33085e-05
26060_at	APPL1	7.82552	0.731228	4.62983e-10	4.57353e-09
253461_at	ZBTB38	8.96594	0.73093	3.55086e-09	3.14787e-08
51780_at	KDM3B	5.95666	0.73023	1.319e-07	9.64637e-07
23515_at	MORC3	7.81542	0.729769	1.54663e-12	2.01745e-11
8491_at	MAP4K3	8.837	0.729749	2.57441e-06	1.58613e-05
29090_at	TIMM21	8.79915	0.729647	1.12394e-14	1.83862e-13
84255_at	SLC37A3	4.47698	0.729639	9.03326e-10	8.67188e-09
9110_at	MTMR4	7.80876	0.729435	3.40767e-09	3.02803e-08
23332_at	CLASP1	6.4232	0.729009	3.74039e-14	5.72306e-13
657_at	BMPR1A	4.92673	0.728951	0.000118942	0.000556265
7741_at	ZSCAN26	3.11129	0.728169	8.54065e-23	2.73518e-21
4931_at	NVL	5.14245	0.72786	3.83891e-16	7.0406e-15
740_at	MRPL49	9.36931	0.726758	1.64712e-17	3.38491e-16
79842_at	ZBTB3	2.81295	0.726628	6.57326e-27	2.89331e-25
55165_at	CEP55	4.1023	0.724761	3.25447e-05	0.000168437
6925_at	TCF4	9.16915	0.724052	0.000664	0.00266374
9520_at	NPEPPS	8.08044	0.723987	7.91038e-14	1.16604e-12
90550_at	MCU	5.76362	0.723739	8.74346e-17	1.69037e-15
7013_at	TERF1	8.54811	0.723623	7.97629e-20	2.02913e-18
84872_at	ZC3H10	2.86766	0.723445	3.34225e-41	5.31586e-39
10113_at	PREB	9.90316	0.722787	7.2896e-09	6.2261e-08
7988_at	ZNF212	6.96522	0.720932	1.01873e-16	1.95355e-15
55131_at	RBM28	5.38503	0.720796	1.51414e-14	2.44315e-13
55325_at	UFSP2	10.3199	0.720388	9.34048e-11	1e-09
9801_at	MRPL19	5.61368	0.71966	3.66973e-16	6.7434e-15
56992_at	KIF15	2.80251	0.718853	5.20546e-08	4.01319e-07
93474_at	ZNF670	2.82149	0.71844	4.46258e-18	9.59811e-17
9295_at	SRSF11	11.2092	0.717882	6.98358e-12	8.43511e-11
286343_at	LURAP1L	2.77725	0.717389	5.20339e-09	4.50936e-08
154796_at	AMOT	4.00896	0.716431	9.1431e-05	0.000436227
1736_at	DKC1	8.82418	0.716146	4.61879e-10	4.565e-09
3428_at	IFI16	9.9588	0.715993	1.26865e-09	1.19283e-08
983_at	CDK1	2.76984	0.715759	5.04418e-11	5.52495e-10
4064_at	CD180	8.90956	0.715569	2.99193e-05	0.000155487
79094_at	CHAC1	3.64015	0.7155	1.43575e-07	1.04517e-06
387263_at	C6orf120	10.0014	0.714671	1.6681e-10	1.73188e-09
11130_at	ZWINT	7.06717	0.714246	0.000568462	0.00232081
51592_at	TRIM33	7.44297	0.714182	5.00087e-11	5.48069e-10
64785_at	GINS3	2.85926	0.714086	1.5478e-13	2.2143e-12
9181_at	ARHGEF2	7.07562	0.713311	1.44471e-26	6.15857e-25
168451_at	THAP5	10.4693	0.712428	8.92768e-22	2.66521e-20
29915_at	HCFC2	5.29214	0.712247	4.85856e-15	8.16678e-14
730094_at	C16orf52	6.82896	0.712016	9.15231e-10	8.77537e-09
55326_at	AGPAT5	2.74209	0.710893	1.20701e-17	2.5271e-16
25998_at	IBTK	10.8351	0.710566	1.42616e-09	1.33431e-08
51734_at	MSRB1	6.46161	0.710153	2.91097e-08	2.32276e-07
23198_at	PSME4	4.58784	0.709803	2.73557e-14	4.26493e-13
26031_at	OSBPL3	3.88848	0.709301	9.46355e-06	5.33085e-05
90025_at	UBE3D	4.23175	0.709124	3.49678e-09	3.1e-08
55707_at	NECAP2	6.17051	0.708665	2.64847e-13	3.70492e-12
23230_at	VPS13A	5.53992	0.708345	4.01534e-10	4e-09
2072_at	ERCC4	5.52246	0.70793	9.17009e-33	6.7534e-31
79368_at	FCRL2	5.82761	0.707599	4.75809e-05	0.000238813
10200_at	MPHOSPH6	7.67634	0.706417	4.16716e-10	4.14461e-09
114885_at	OSBPL11	4.27142	0.706302	4.24541e-14	6.43337e-13
5289_at	PIK3C3	8.92391	0.706232	8.68691e-14	1.27653e-12
353322_at	ANKRD37	7.60434	0.705399	4.86e-07	3.3091e-06
11177_at	BAZ1A	6.07849	0.705378	4.73095e-08	3.67732e-07
23635_at	SSBP2	7.93709	0.705244	1.05928e-05	5.92464e-05
30061_at	SLC40A1	9.46605	0.704931	0.00484107	0.0158854
79796_at	ALG9	8.71399	0.704616	6.15538e-15	1.02375e-13
9702_at	CEP57	7.36804	0.704303	6.06371e-12	7.38057e-11
340152_at	ZC3H12D	5.33343	0.70348	0.00101266	0.00390358
57619_at	SHROOM3	3.15266	0.703109	2.38177e-05	0.000125641
3156_at	HMGCR	8.01702	0.703011	1.6186e-09	1.5e-08
79602_at	ADIPOR2	7.30997	0.702367	2.1701e-10	2.22379e-09
22944_at	KIN	6.71149	0.701701	7.15217e-08	5.40611e-07
26509_at	MYOF	4.1103	0.701623	8.01979e-05	0.000388112
9937_at	DCLRE1A	3.6151	0.701583	3.65288e-11	4.06216e-10
200894_at	ARL13B	2.67651	0.701043	2.95407e-23	9.8263e-22
23173_at	METAP1	9.82428	0.700998	5.76743e-16	1.0476e-14
9031_at	BAZ1B	6.59603	0.697874	1.34705e-09	1.26279e-08
55720_at	TSR1	7.83833	0.697468	5.37195e-13	7.30422e-12
10670_at	RRAGA	9.31774	0.696279	3.53139e-19	8.43923e-18
120_at	ADD3	8.78556	0.696145	1.61055e-06	1.02292e-05
55148_at	UBR7	9.6292	0.695875	1.97035e-12	2.54559e-11
51361_at	HOOK1	5.68893	0.695706	0.000174643	0.000787768
91612_at	CHURC1	6.40297	0.695663	4.54299e-05	0.000228988
868_at	CBLB	2.96463	0.695083	1.33216e-12	1.75095e-11
28797_at	IGLV3-19	3.60146	0.695078	0.00147058	0.00545438
223082_at	ZNRF2	6.92768	0.694244	5.49618e-11	5.99921e-10
4013_at	VWA5A	4.3915	0.693957	3.62794e-06	2.18091e-05
83752_at	LONP2	7.57189	0.693241	3.58079e-14	5.49219e-13
84941_at	HSH2D	5.50779	0.692819	7.83033e-06	4.46931e-05
157285_at	SGK223	2.68989	0.692168	1.73109e-07	1.2406e-06
7884_at	SLBP	8.40698	0.691287	1.47207e-12	1.92816e-11
83607_at	AMMECR1L	9.29735	0.690418	2.88894e-09	2.58774e-08
10497_at	UNC13B	7.92616	0.690335	7.53658e-05	0.000366885
57534_at	MIB1	7.53362	0.690004	1.91677e-08	1.56847e-07
100505854_at	APTR	6.03228	0.689154	2.51856e-07	1.77141e-06
26019_at	UPF2	5.16266	0.689119	2.03294e-05	0.000108601
140461_at	ASB8	7.25978	0.688786	2.58095e-25	9.92879e-24
51184_at	GPN3	9.01689	0.688375	1.70194e-11	1.97019e-10
23191_at	CYFIP1	10.3243	0.688009	1.65247e-05	8.96685e-05
51520_at	LARS	7.45661	0.687994	1.35061e-06	8.66543e-06
9919_at	SEC16A	8.98492	0.687734	3.48424e-09	3.09462e-08
285636_at	C5orf51	9.98733	0.687107	1.17681e-12	1.55759e-11
135293_at	PM20D2	11.0847	0.686741	3.65992e-09	3.23849e-08
57721_at	METTL14	4.98748	0.686352	8.63861e-12	1.03222e-10
51701_at	NLK	7.02797	0.686036	4.49076e-10	4.45008e-09
4552_at	MTRR	8.46528	0.685008	5.42677e-10	5.32189e-09
2181_at	ACSL3	8.17352	0.684928	3.35806e-11	3.75638e-10
144193_at	AMDHD1	5.49252	0.684507	0.000300719	0.00129859
159_at	ADSS	8.9797	0.684476	8.20747e-11	8.8263e-10
29904_at	EEF2K	6.46447	0.684359	7.02655e-10	6.8096e-09
5422_at	POLA1	4.79168	0.683857	4.42271e-08	3.45e-07
9648_at	GCC2	6.65975	0.682636	1.5909e-06	1.01179e-05
58533_at	SNX6	9.23979	0.682253	8.22039e-11	8.83517e-10
79084_at	WDR77	5.90514	0.681921	1.24087e-14	2.02117e-13
9133_at	CCNB2	5.85157	0.681122	0.00202769	0.0072863
8604_at	SLC25A12	6.81617	0.680008	2.60722e-09	2.34985e-08
22930_at	RAB3GAP1	7.96878	0.679902	2.22662e-15	3.85574e-14
388753_at	COA6	9.32738	0.679559	4.82436e-11	5.29337e-10
85476_at	GFM1	8.68145	0.679312	1.58438e-20	4.24153e-19
5162_at	PDHB	10.3355	0.679079	9.57191e-16	1.7043e-14
9817_at	KEAP1	9.44437	0.679022	2.99244e-10	3e-09
79718_at	TBL1XR1	6.89937	0.678934	8.66665e-15	1.43011e-13
10402_at	ST3GAL6	10.5767	0.67846	0.00025035	0.00109894
51496_at	CTDSPL2	5.47625	0.678393	3.20071e-12	4.01191e-11
27340_at	UTP20	3.24016	0.677793	6.03771e-12	7.35365e-11
89857_at	KLHL6	8.25198	0.677379	2.05822e-08	1.67337e-07
31_at	ACACA	4.55036	0.677245	7.1992e-09	6.16e-08
54407_at	SLC38A2	12.1338	0.677126	4.97605e-13	6.79031e-12
7272_at	TTK	2.78104	0.675901	4.17178e-09	3.6606e-08
1230_at	CCR1	6.00504	0.675465	0.00810548	0.0249127
23190_at	UBXN4	8.70472	0.675041	3.70105e-12	4.60249e-11
5571_at	PRKAG1	7.56981	0.674238	4.48572e-12	5.51665e-11
25994_at	HIGD1A	7.32015	0.674233	2.21813e-08	1.79797e-07
23111_at	SPG20	5.6395	0.674077	2.27945e-06	1.41592e-05
10279_at	PRSS16	7.15173	0.67387	2.26333e-06	1.40776e-05
80230_at	RUFY1	6.62594	0.673669	1.24706e-13	1.80451e-12
55872_at	PBK	3.29562	0.672563	8.18227e-06	4.66182e-05
10943_at	MSL3	7.41833	0.671919	1.27873e-16	2.43731e-15
27430_at	MAT2B	11.7666	0.6712	2.53684e-16	4.71195e-15
84892_at	POMGNT2	6.84826	0.671105	3.64565e-09	3.22737e-08
9692_at	KIAA0391	7.66572	0.671071	3.94837e-09	3.47262e-08
2976_at	GTF3C2	8.25691	0.670919	1.00937e-24	3.75332e-23
55341_at	LSG1	6.07714	0.670358	1.13719e-09	1.07726e-08
151162_at	NA	5.26703	0.670118	5.61594e-06	3.28166e-05
51805_at	COQ3	5.8204	0.66995	4.42907e-05	0.000223723
284349_at	ZNF283	3.8862	0.66795	4.12436e-10	4.10419e-09
10641_at	NPRL2	8.62817	0.667916	1.13465e-10	1.19708e-09
55601_at	DDX60	3.49324	0.667825	1.39634e-05	7.67569e-05
79891_at	ZNF671	5.02277	0.667449	1.57696e-19	3.88634e-18
9652_at	TTC37	7.02584	0.667	2.96919e-11	3.33915e-10
93134_at	ZNF561	5.77464	0.666949	2.04983e-08	1.66726e-07
54532_at	USP53	4.75802	0.666904	9.81714e-06	5.51853e-05
10380_at	BPNT1	5.10741	0.66642	1.90316e-07	1.35827e-06
7265_at	TTC1	9.06009	0.665568	3.47515e-11	3.87591e-10
26097_at	CHTOP	8.32733	0.665522	4.51317e-21	1.26549e-19
55726_at	ASUN	10.4202	0.664844	3.61902e-10	3.62419e-09
8539_at	API5	8.03273	0.664005	4.36876e-24	1.54845e-22
22872_at	SEC31A	10.8402	0.663812	4.57872e-11	5.03846e-10
79686_at	LINC00341	9.4608	0.663761	0.000634914	0.00256063
85457_at	CIPC	5.71387	0.663758	3.09769e-10	3.12693e-09
26050_at	SLITRK5	3.12997	0.663245	0.000711973	0.00283695
84947_at	SERAC1	2.68856	0.662932	1.79135e-13	2.54733e-12
1453_at	CSNK1D	8.2116	0.662923	7.96236e-13	1.0658e-11
26271_at	FBXO5	4.97228	0.662554	9.78912e-13	1.30111e-11
57020_at	C16orf62	7.86193	0.662162	2.81727e-11	3.18154e-10
100505519_at	NA	2.53692	0.661093	2.07827e-18	4.59526e-17
124637_at	CYB5D1	5.81732	0.660604	3.48698e-14	5.3657e-13
57691_at	KIAA1586	4.14002	0.660579	1.51036e-11	1.75593e-10
29074_at	MRPL18	10.0979	0.660035	2.06178e-14	3.27102e-13
26984_at	SEC22A	2.6332	0.659904	2.32664e-42	4.07744e-40
4603_at	MYBL1	3.54721	0.659554	0.000647564	0.00260554
55008_at	HERC6	4.43319	0.65943	0.00226121	0.00803112
151888_at	BTLA	9.27939	0.659372	0.00525076	0.0170407
64778_at	FNDC3B	9.34988	0.658843	2.06435e-09	1.88571e-08
1182_at	CLCN3	6.65451	0.658667	3.85004e-12	4.76896e-11
55374_at	TMCO6	2.61857	0.658171	1.29781e-22	4.08712e-21
22929_at	SEPHS1	6.58894	0.657856	2.19911e-12	2.81424e-11
7014_at	TERF2	5.99199	0.657385	3.05836e-18	6.64587e-17
221302_at	ZUFSP	5.42415	0.656036	1.35741e-07	9.90811e-07
4163_at	MCC	7.49677	0.655169	2.45318e-07	1.72736e-06
10254_at	STAM2	5.26952	0.654694	2.84336e-39	3.73724e-37
5910_at	RAP1GDS1	8.3854	0.654184	6.23621e-11	6.75631e-10
3662_at	IRF4	7.98487	0.653976	1.50447e-16	2.85322e-15
29968_at	PSAT1	10.5754	0.653693	4.10273e-07	2.81451e-06
55622_at	TTC27	8.23398	0.653645	6.85411e-08	5.20577e-07
92106_at	OXNAD1	6.76406	0.653634	3.33284e-11	3.73038e-10
5048_at	PAFAH1B1	7.05368	0.653048	6.50439e-16	1.1747e-14
4683_at	NBN	8.15058	0.652736	4.86241e-11	5.33203e-10
84240_at	ZCCHC9	8.66425	0.652377	2.69521e-12	3.41447e-11
22820_at	COPG1	7.9253	0.65233	6.84552e-12	8.27892e-11
55333_at	SYNJ2BP	3.29298	0.652247	2.18495e-19	5.32235e-18
123016_at	TTC8	4.17677	0.651826	1.89076e-05	0.000101499
84365_at	NIFK	7.82531	0.651629	1.33736e-12	1.75657e-11
116115_at	ZNF526	2.63278	0.651193	5.52049e-24	1.93493e-22
10092_at	ARPC5	8.55033	0.649423	3.98486e-11	4.41061e-10
23556_at	PIGN	4.99659	0.649004	5.17639e-10	5.08161e-09
133619_at	PRRC1	9.54452	0.648978	5.72649e-19	1.33644e-17
5160_at	PDHA1	7.64108	0.648715	5.53796e-12	6.76239e-11
7994_at	KAT6A	5.64869	0.648451	7.35113e-12	8.85645e-11
285605_at	DTWD2	2.85011	0.648439	3.53368e-13	4.89261e-12
608_at	TNFRSF17	13.4475	0.648314	6.4768e-10	6.2897e-09
4735_at	SEPT2	8.44791	0.648253	1.28998e-12	1.69906e-11
3070_at	HELLS	2.83101	0.648204	1.64445e-07	1.18164e-06
51300_at	TIMMDC1	11.8015	0.647982	4.17322e-10	4.14845e-09
85364_at	ZCCHC3	5.97987	0.646956	2.71395e-08	2.17841e-07
10985_at	GCN1L1	7.62993	0.646274	7.0514e-09	6.04721e-08
85369_at	STRIP1	6.78649	0.646104	9.04446e-10	8.67636e-09
90333_at	ZNF468	6.71416	0.646092	0.000785509	0.00310124
11212_at	PROSC	8.49343	0.645964	1.45709e-12	1.90986e-11
26278_at	SACS	5.13263	0.645773	4.42337e-05	0.000223495
7733_at	ZNF180	2.91123	0.645514	7.4546e-13	9.99952e-12
222236_at	NAPEPLD	2.63605	0.645447	6.03383e-27	2.68081e-25
5903_at	RANBP2	7.47805	0.645299	7.24965e-12	8.73976e-11
7775_at	ZNF232	5.41328	0.645055	3.63174e-14	5.56583e-13
79625_at	NDNF	9.41249	0.644862	0.0135766	0.0392671
84437_at	MSANTD4	4.91777	0.644775	9.20735e-28	4.42303e-26
84520_at	C14orf142	7.6543	0.644413	9.61044e-08	7.1332e-07
5980_at	REV3L	4.41454	0.644404	3.05996e-05	0.000158804
55852_at	TEX2	7.33974	0.643665	1.48863e-07	1.07745e-06
9750_at	FAM65B	2.65192	0.643355	3.75336e-07	2.58327e-06
84527_at	ZNF559	6.43769	0.64232	0.00183355	0.00664859
10788_at	IQGAP2	7.90529	0.641234	0.0143536	0.0412184
57510_at	XPO5	4.34248	0.640474	2.86526e-25	1.09779e-23
123879_at	DCUN1D3	2.80919	0.640184	9.88335e-13	1.31272e-11
219402_at	MTIF3	7.74319	0.640059	4.41533e-07	3.01584e-06
3416_at	IDE	7.59452	0.639737	9.28814e-12	1.10494e-10
29929_at	ALG6	8.91099	0.639555	1.42915e-05	7.83364e-05
10096_at	ACTR3	12.0788	0.639197	4.63171e-16	8.45365e-15
57650_at	KIAA1524	2.93357	0.638107	1e-09	1e-08
90120_at	C9orf69	6.47086	0.63793	1.78803e-10	1.85132e-09
55501_at	CHST12	8.3211	0.637266	5.70339e-10	5.5816e-09
26035_at	GLCE	3.11271	0.636817	1.5263e-08	1.26703e-07
23171_at	GPD1L	8.84206	0.636653	1.51473e-06	9.6562e-06
23774_at	BRD1	6.70381	0.63606	1.423e-07	1.03629e-06
55719_at	FAM178A	2.76986	0.635613	5.06316e-16	9.20562e-15
22950_at	SLC4A1AP	9.24704	0.63551	2.11295e-08	1.71639e-07
387921_at	NHLRC3	6.47044	0.635454	2.13749e-11	2.44596e-10
9949_at	AMMECR1	6.0554	0.635166	2.7025e-11	3.06472e-10
3099_at	HK2	5.71842	0.634847	0.00649701	0.0205633
7508_at	XPC	7.99601	0.632192	8.48692e-13	1.13201e-11
286451_at	YIPF6	7.93074	0.630391	1.85604e-11	2.13812e-10
54971_at	BANP	5.86601	0.630116	1.96421e-11	2.25997e-10
23301_at	EHBP1	5.26973	0.628893	1.33161e-13	1.92392e-12
150275_at	CCDC117	7.30313	0.62879	1.43388e-19	3.55222e-18
51735_at	RAPGEF6	6.62243	0.628672	2.10707e-13	2.97839e-12
7182_at	NR2C2	3.84399	0.628039	8.55073e-27	3.71192e-25
4090_at	SMAD5	7.71255	0.628021	1.34984e-14	2.193e-13
84864_at	MINA	7.12001	0.627941	1.30518e-13	1.88717e-12
2730_at	GCLM	6.30703	0.626784	4.49223e-11	4.94904e-10
57511_at	COG6	5.07514	0.626463	1.19442e-20	3.23415e-19
5580_at	PRKCD	6.67586	0.626216	7.3494e-06	4.21521e-05
163087_at	ZNF383	3.28701	0.625901	7.92504e-09	6.74448e-08
11201_at	POLI	3.40255	0.625712	3.44379e-12	4.30236e-11
54885_at	TBC1D8B	3.01227	0.625082	9.76367e-06	5.49011e-05
64149_at	C17orf75	7.37552	0.624755	7.40015e-10	7.16067e-09
51347_at	TAOK3	7.59036	0.624698	1.69257e-08	1.39405e-07
221154_at	MICU2	9.94328	0.624167	1.16063e-10	1.2238e-09
29105_at	CFAP20	7.66339	0.624131	1.97987e-08	1.61383e-07
84300_at	UQCC2	8.25139	0.623958	2.13086e-06	1.33149e-05
7699_at	ZNF140	2.93983	0.623605	1.90289e-20	5.07268e-19
84450_at	ZNF512	2.9187	0.623588	9.68152e-17	1.86222e-15
22911_at	WDR47	6.46722	0.623346	1.86366e-08	1.52699e-07
54855_at	FAM46C	13.273	0.622514	6.49902e-19	1.50008e-17
5925_at	RB1	6.50821	0.622454	1.57872e-06	1.00438e-05
56929_at	FEM1C	7.8682	0.622451	2.84476e-07	1.98682e-06
29079_at	MED4	7.94514	0.62185	2.82251e-12	3.57096e-11
23312_at	DMXL2	2.93366	0.6217	1.38062e-07	1.007e-06
10144_at	FAM13A	5.00794	0.621412	3.77771e-06	2.26555e-05
8449_at	DHX16	7.12125	0.620894	1.02867e-10	1.09441e-09
23047_at	PDS5B	4.10263	0.620348	3.53694e-13	4.89354e-12
54069_at	MIS18A	5.97247	0.620289	8.61684e-07	5.66681e-06
5686_at	PSMA5	5.38749	0.620103	1.32454e-17	2.76097e-16
1355_at	COX15	6.26043	0.618767	1.04259e-13	1.52027e-12
51306_at	FAM13B	6.92973	0.617676	3.20162e-06	1.94221e-05
661_at	POLR3D	6.34964	0.617333	1.7227e-13	2.45524e-12
79074_at	C2orf49	7.04306	0.617023	5.59736e-11	6.09909e-10
51053_at	GMNN	7.39271	0.61675	4.8806e-05	0.000244379
29028_at	ATAD2	2.68439	0.615867	1.20415e-11	1.41471e-10
10564_at	ARFGEF2	6.68106	0.615675	4.08079e-09	3.58409e-08
51101_at	ZC2HC1A	4.09084	0.615669	5.62074e-10	5.50641e-09
8065_at	CUL5	7.1417	0.615264	4.54208e-09	3.96166e-08
51174_at	TUBD1	3.7279	0.614849	5.12857e-28	2.53379e-26
4077_at	NBR1	10.0487	0.614071	4.68508e-13	6.39788e-12
6595_at	SMARCA2	6.81844	0.61395	5.1696e-12	6.32482e-11
10203_at	CALCRL	2.58339	0.613665	9.98642e-12	1.18133e-10
256643_at	CXorf23	2.65494	0.613486	6.49215e-19	1.50008e-17
10112_at	KIF20A	2.55725	0.613186	8.7326e-12	1.04213e-10
283078_at	MKX	4.1657	0.611907	9.01763e-05	0.000430893
466_at	ATF1	8.32017	0.611552	1.28653e-15	2.26513e-14
29945_at	ANAPC4	7.45171	0.611101	9.20415e-10	8.8206e-09
51022_at	GLRX2	9.37545	0.61079	1.26269e-10	1.32553e-09
7789_at	ZXDA	4.2711	0.610297	7.31433e-08	5.51547e-07
57551_at	TAOK1	4.70018	0.610223	4.59546e-13	6.28002e-12
100130458_at	LOC100130458	2.82269	0.609557	6.10865e-06	3.54766e-05
204801_at	NLRP11	3.80934	0.608391	0.00463658	0.0152833
6775_at	STAT4	7.26366	0.608285	0.00109976	0.0042119
55529_at	TMEM55A	7.64183	0.608096	7e-08	5.29943e-07
4081_at	MAB21L1	3.18378	0.607959	0.00312018	0.0107257
55795_at	PCID2	4.03896	0.607798	2.87401e-21	8.22942e-20
57583_at	TMEM181	3.78657	0.607233	4.25124e-07	2.91534e-06
84318_at	CCDC77	2.51007	0.607131	1.87875e-25	7.3167e-24
55718_at	POLR3E	8.90298	0.60709	1.82557e-09	1.68549e-08
4189_at	DNAJB9	12.6145	0.607001	1.0328e-18	2.34386e-17
9972_at	NUP153	9.83815	0.60668	7.04392e-07	4.68448e-06
84447_at	SYVN1	9.03671	0.606282	3.75886e-09	3.31673e-08
63901_at	FAM111A	7.11672	0.606259	2.05166e-07	1.45874e-06
10427_at	SEC24B	8.75186	0.605975	1.20733e-08	1.01067e-07
10455_at	ECI2	9.77244	0.60575	1.38486e-07	1.00968e-06
7456_at	WIPF1	9.77075	0.605547	6e-09	5.20545e-08
55758_at	RCOR3	4.24311	0.6053	1.86463e-09	1.7182e-08
492311_at	IGIP	2.86307	0.604878	1.65028e-24	6.04156e-23
79694_at	MANEA	7.4331	0.604653	1.13667e-12	1.50551e-11
23557_at	SNAPIN	8.16044	0.604644	3.70317e-09	3.27217e-08
90627_at	STARD13	2.69003	0.603336	5.81278e-08	4.44699e-07
56983_at	POGLUT1	8.17418	0.603258	3.26e-07	2.2616e-06
22858_at	ICK	6.88479	0.602374	5.76316e-08	4.41438e-07
7504_at	XK	7.72079	0.602361	0.0147066	0.0420726
51524_at	TMEM138	8.44018	0.602353	1.26271e-10	1.32553e-09
283459_at	GATC	6.56916	0.602218	2.26946e-15	3.92633e-14
10301_at	DLEU1	7.54526	0.60195	6.27231e-07	4.21427e-06
162979_at	ZNF296	4.8902	0.601731	4.67314e-05	0.000235048
117246_at	FTSJ3	7.44404	0.60155	1.87506e-07	1.33871e-06
195828_at	ZNF367	4.47346	0.601025	1.68384e-05	9.12137e-05
9493_at	KIF23	3.11471	0.600862	0.000198387	0.000887465
9771_at	RAPGEF5	4.81576	0.600448	2.09596e-05	0.000111653
90_at	ACVR1	8.58084	0.600073	1.13462e-07	8.36574e-07
64762_at	GAREM	3.86614	0.60002	0.0028852	0.0100125
5788_at	PTPRC	3.61118	0.599824	0.00024671	0.00108441
54554_at	WDR5B	2.512	0.59849	2.17681e-20	5.77847e-19
84154_at	RPF2	10.265	0.598333	2.01e-07	1.43093e-06
54948_at	MRPL16	9.50753	0.597201	5.62623e-11	6.12702e-10
4171_at	MCM2	7.44895	0.597133	0.00134596	0.00504055
23586_at	DDX58	2.83864	0.596981	1.45504e-07	1.05677e-06
23107_at	MRPS27	8.5588	0.596842	2.59483e-06	1.59767e-05
23303_at	KIF13B	7.73892	0.59642	2.80286e-07	1.95973e-06
84287_at	ZDHHC16	8.24836	0.596064	4.65442e-06	2.74865e-05
9867_at	PJA2	10.6814	0.596042	1.57594e-14	2.53423e-13
23321_at	TRIM2	3.50534	0.595941	5.37947e-07	3.64284e-06
55300_at	PI4K2B	8.56608	0.595682	2.6382e-06	1.62332e-05
54664_at	TMEM106B	9.31182	0.595629	4.72116e-10	4.65888e-09
26959_at	HBP1	8.50951	0.595086	5.06431e-08	3.91561e-07
5082_at	PDCL	6.00616	0.595041	4.35634e-16	7.96642e-15
2982_at	GUCY1A3	3.26638	0.593972	0.00398295	0.0133638
84083_at	ZRANB3	2.83962	0.593652	8.1516e-09	6.92172e-08
64105_at	CENPK	4.99763	0.593312	0.000676341	0.00270923
2339_at	FNTA	9.48956	0.592718	1.40129e-14	2.2688e-13
100507557_at	LOC100507557	2.95698	0.592467	5.81112e-08	4.44699e-07
79230_at	ZNF557	2.5073	0.592402	9.62614e-23	3.06208e-21
3712_at	IVD	4.97204	0.591003	3.41946e-11	3.81605e-10
55100_at	WDR70	4.47059	0.590619	2.70348e-09	2.42967e-08
6646_at	SOAT1	8.82596	0.590382	8.24975e-06	4.69744e-05
8554_at	PIAS1	8.85195	0.589771	1.14076e-08	9.56633e-08
2628_at	GATM	7.87567	0.589232	0.00641587	0.0203406
471_at	ATIC	10.2594	0.589083	1.21621e-09	1.14752e-08
55520_at	ELAC1	5.43883	0.589082	1.4854e-13	2.13309e-12
63979_at	FIGNL1	3.43005	0.588667	2.24523e-14	3.5472e-13
3601_at	IL15RA	4.71576	0.588635	1.174e-06	7.61492e-06
376940_at	ZC3H6	4.29323	0.588453	2.16755e-25	8.37601e-24
51567_at	TDP2	10.0217	0.588196	2.25629e-11	2.57568e-10
136647_at	MPLKIP	8.12978	0.587641	2.54586e-09	2.3e-08
1457_at	CSNK2A1	6.84687	0.586948	1.07165e-14	1.75612e-13
134553_at	C5orf24	4.90545	0.586549	2.11554e-15	3.6701e-14
253959_at	RALGAPA1	9.38423	0.586457	7.01452e-07	4.66821e-06
55149_at	MTPAP	6.73581	0.586131	2.62668e-09	2.36626e-08
134145_at	FAM173B	7.68335	0.585529	1.12835e-07	8.32276e-07
6814_at	STXBP3	9.51656	0.584901	2.17546e-09	1.97956e-08
116442_at	RAB39B	6.15058	0.58482	0.000268945	0.00117262
163_at	AP2B1	5.60466	0.584639	7.37473e-16	1.3243e-14
100113407_at	TMEM170B	2.80181	0.583969	7.66078e-08	5.77e-07
22868_at	FASTKD2	5.47045	0.583945	5.11383e-21	1.4192e-19
6945_at	MLX	7.92562	0.583801	6.89811e-16	1.24225e-14
254887_at	ZDHHC23	6.12407	0.583746	6.45324e-06	3.7329e-05
57533_at	TBC1D14	8.33772	0.58335	6.77401e-12	8.20292e-11
11168_at	PSIP1	8.26007	0.582942	0.000116405	0.00054521
29035_at	C16orf72	7.33147	0.582337	1.89216e-09	1.74018e-08
90826_at	PRMT9	5.17528	0.581957	3.58405e-07	2.47371e-06
5723_at	PSPH	6.40072	0.581675	1.82243e-05	9.82711e-05
51426_at	POLK	5.42361	0.581429	1.04611e-18	2.37122e-17
54819_at	ZCCHC10	7.64187	0.580915	3.73458e-09	3.3e-08
10782_at	ZNF274	6.02007	0.580715	3.93837e-06	2.35221e-05
83638_at	C11orf68	7.26697	0.580493	5.47838e-13	7.43826e-12
10479_at	SLC9A6	8.98861	0.580138	1.61646e-06	1.02598e-05
171586_at	ABHD3	9.36051	0.580099	2.82853e-07	1.97694e-06
55102_at	ATG2B	3.80069	0.580092	1.81526e-15	3.17071e-14
29946_at	SERTAD3	3.99494	0.579847	3.0294e-06	1.84543e-05
27005_at	USP21	2.92225	0.579697	1.16281e-14	1.89729e-13
122809_at	SOCS4	3.30333	0.579646	6.40654e-27	2.8331e-25
80731_at	THSD7B	2.92433	0.57883	0.000318389	0.00136647
55250_at	ELP2	7.73694	0.578626	7.0989e-09	6.08519e-08
23355_at	VPS8	3.89875	0.578398	3.7086e-15	6.28403e-14
1615_at	DARS	10.8539	0.578055	6.31265e-14	9.33433e-13
23269_at	MGA	4.71181	0.577477	3.72831e-08	2.93657e-07
9364_at	RAB28	7.38483	0.577386	3.37813e-10	3.39733e-09
3915_at	LAMC1	9.38033	0.577301	3.66648e-05	0.000187962
8487_at	GEMIN2	3.93213	0.576756	2.87996e-05	0.000149997
51491_at	NOP16	7.49066	0.576726	0.000152299	0.000693756
6045_at	RNF2	8.21902	0.576318	5.62718e-18	1.20345e-16
7716_at	VEZF1	7.15457	0.576046	3.15e-07	2.191e-06
7673_at	ZNF222	4.80536	0.575854	3.35217e-08	2.66e-07
10137_at	RBM12	9.03987	0.57526	8.05096e-13	1.07613e-11
4659_at	PPP1R12A	4.93321	0.574697	8.89988e-11	1e-09
3796_at	KIF2A	8.90312	0.574485	3.64434e-07	2.5128e-06
203068_at	TUBB	9.42772	0.574452	3.14149e-08	2.49723e-07
112611_at	RWDD2A	6.47009	0.574315	1.78519e-06	1.12741e-05
55471_at	NDUFAF7	3.61154	0.574305	6.68922e-20	1.71554e-18
9603_at	NFE2L3	6.05667	0.57259	0.00245394	0.00864268
113402_at	SFT2D1	11.5509	0.572001	2.09808e-11	2.40426e-10
84305_at	WIBG	7.08674	0.571542	4.25488e-10	4.22741e-09
223_at	ALDH9A1	11.3904	0.570882	1.32872e-15	2.33506e-14
83932_at	SPRTN	3.25679	0.570286	2e-09	1.81922e-08
7596_at	ZNF45	6.58618	0.570285	1.36549e-13	1.96836e-12
100132815_at	IPO5P1	3.06585	0.570278	1.47595e-07	1.06868e-06
135154_at	C6orf57	3.53921	0.570141	7.507e-06	4.30037e-05
65082_at	VPS33A	5.6462	0.570083	5.9342e-08	4.53438e-07
57472_at	CNOT6	7.15249	0.569853	9.70584e-09	8.18274e-08
375484_at	SIMC1	4.34337	0.569837	4.39674e-06	2.60787e-05
64288_at	ZSCAN31	2.61877	0.569741	3.76698e-17	7.52879e-16
5828_at	PEX2	8.67126	0.569079	4.51432e-11	4.97048e-10
10056_at	FARSB	10.17	0.569053	4.51788e-10	4.46994e-09
643836_at	ZFP62	9.47422	0.568759	6.55812e-09	5.63951e-08
79178_at	THTPA	6.11593	0.568491	9.04248e-06	5.11497e-05
55288_at	RHOT1	8.98102	0.568131	3e-09	2.70841e-08
10671_at	DCTN6	8.21274	0.56804	2.38415e-12	3.0387e-11
11112_at	HIBADH	6.81476	0.567614	2.58397e-09	2.33112e-08
7248_at	TSC1	7.74825	0.567611	1.5829e-08	1.31e-07
788_at	SLC25A20	6.95643	0.567605	0.000322922	0.00138436
55604_at	LRRC16A	6.42931	0.56728	1.27745e-06	8.23511e-06
55863_at	TMEM126B	9.84335	0.567178	1.55633e-07	1.12216e-06
26263_at	FBXO22	7.20067	0.564815	7.18603e-10	7e-09
283537_at	SLC46A3	8.03147	0.564285	0.0162904	0.0460041
11120_at	BTN2A1	4.49442	0.564018	5.40297e-11	5.90768e-10
27235_at	COQ2	8.11326	0.563717	0.000103175	0.000488078
29922_at	NME7	8.10129	0.563453	0.00324432	0.0111121
151246_at	SGOL2	3.05948	0.563229	1.56263e-05	8.51598e-05
10735_at	STAG2	9.31	0.562664	3.24891e-06	1.96846e-05
152404_at	IGSF11	3.78623	0.562526	0.00213761	0.0076409
9924_at	PAN2	2.73391	0.562353	2e-09	1.83925e-08
8930_at	MBD4	9.60039	0.562095	1.22281e-09	1.15317e-08
56897_at	WRNIP1	7.4405	0.561875	2.13334e-06	1.3326e-05
7334_at	UBE2N	9.16762	0.561669	1.16812e-09	1.1e-08
23385_at	NCSTN	8.74428	0.56099	5.6385e-08	4.32765e-07
116028_at	RMI2	2.92557	0.560782	8.7714e-06	4.96906e-05
54517_at	PUS7	6.24614	0.560437	0.00119514	0.00453749
10403_at	NDC80	6.80052	0.560397	0.00275341	0.00958843
22907_at	DHX30	8.02341	0.560106	8.53305e-11	9.14007e-10
93349_at	SP140L	6.81675	0.560004	4.03776e-07	2.773e-06
6480_at	ST6GAL1	9.10682	0.559049	9.65423e-12	1.1449e-10
27342_at	RABGEF1	8.72449	0.558562	6.70906e-08	5.1e-07
7411_at	VBP1	10.5646	0.55835	2.09226e-09	1.90936e-08
57532_at	NUFIP2	6.5117	0.558165	1.20892e-07	8.88248e-07
80817_at	CEP44	3.0665	0.557951	1.80099e-31	1.18359e-29
54809_at	SAMD9	5.60321	0.55729	5.88554e-08	4.49901e-07
5520_at	PPP2R2A	5.73937	0.557133	2.05254e-09	1.87673e-08
8544_at	PIR	4.15548	0.557043	0.00609881	0.0194592
23506_at	GLTSCR1L	7.57339	0.556308	1.8219e-07	1.30272e-06
14_at	AAMP	6.70302	0.55628	6.31951e-09	5.43926e-08
3198_at	HOXA1	3.22947	0.55511	0.000256456	0.00112204
121457_at	IKBIP	5.71943	0.555068	4.1328e-13	5.67645e-12
3741_at	KCNA5	3.22007	0.554968	0.00482118	0.0158256
7520_at	XRCC5	10.7649	0.554593	3.98473e-14	6.07238e-13
93664_at	CADPS2	10.3992	0.553651	9.14028e-06	5.16412e-05
57148_at	RALGAPB	3.60453	0.55355	2.01296e-23	6.76719e-22
57609_at	DIP2B	4.09174	0.553541	7.89711e-17	1.53459e-15
122961_at	ISCA2	8.46916	0.55322	5.13734e-08	3.9639e-07
124808_at	CCDC43	7.85123	0.55319	1.54437e-07	1.114e-06
55858_at	TMEM165	4.07089	0.553115	3.87207e-17	7.72252e-16
11162_at	NUDT6	5.37332	0.552397	5.60363e-06	3.27547e-05
162967_at	ZNF320	3.23317	0.552127	8.75084e-08	6.53104e-07
400_at	ARL1	9.54117	0.551806	1.07776e-10	1.14151e-09
4522_at	MTHFD1	9.59035	0.551678	5.3133e-07	3.59931e-06
348235_at	SKA2	8.84736	0.551638	0.000704469	0.00280942
8915_at	BCL10	9.90653	0.551634	2.66614e-09	2.4e-08
10401_at	PIAS3	5.21838	0.550922	2.03652e-07	1.44854e-06
151636_at	DTX3L	9.3876	0.550872	3.81948e-06	2.28698e-05
10260_at	DENND4A	4.29641	0.550773	3.36227e-08	2.66703e-07
9732_at	DOCK4	3.07179	0.550533	0.000509359	0.00209807
6897_at	TARS	10.7407	0.55024	2.4472e-09	2.21512e-08
4306_at	NR3C2	2.62735	0.550078	2.78718e-08	2.23435e-07
196528_at	ARID2	4.2146	0.549929	7.78321e-20	1.98409e-18
10299_at	MARCH6	10.3019	0.549648	1.80326e-09	1.66571e-08
25915_at	NDUFAF3	6.0167	0.549622	1.82805e-08	1.5e-07
11153_at	FICD	7.47453	0.549603	6.52421e-05	0.000320571
51255_at	RNF181	9.40861	0.549573	1.87856e-09	1.72935e-08
63875_at	MRPL17	9.10596	0.549272	5.57155e-07	3.76483e-06
220992_at	ZNF485	3.14861	0.549112	2.70257e-13	3.77224e-12
163126_at	EID2	8.10267	0.548709	3.26852e-06	1.97899e-05
5007_at	OSBP	8.69156	0.548672	1.43272e-08	1.19248e-07
8886_at	DDX18	8.37334	0.548265	7.58475e-11	8.17055e-10
54920_at	DUS2	7.01844	0.548066	2.2103e-09	2.00748e-08
11157_at	LSM6	9.75807	0.547883	1.48165e-10	1.54678e-09
84693_at	MCEE	8.86341	0.547719	1.87733e-10	1.93963e-09
57688_at	ZSWIM6	6.24187	0.547641	3.27786e-05	0.000169508
55125_at	CEP192	3.58081	0.547583	7.5644e-12	9.09602e-11
5701_at	PSMC2	7.95636	0.547391	3.41575e-10	3.43152e-09
259266_at	ASPM	2.64011	0.546756	1.14754e-07	8.45448e-07
11119_at	BTN3A1	6.95691	0.546536	8.89985e-12	1.06142e-10
80143_at	SIKE1	3.84852	0.544998	7.22409e-18	1.53457e-16
8446_at	DUSP11	9.37558	0.544831	3.43761e-10	3.45166e-09
79956_at	ERMP1	3.83135	0.544526	7.70993e-06	4.40597e-05
7746_at	ZSCAN9	2.62646	0.543974	4.24001e-29	2.27985e-27
23279_at	NUP160	3.47763	0.543935	3.69905e-11	4.11109e-10
10664_at	CTCF	9.85158	0.543615	7.25313e-09	6.2e-08
29925_at	GMPPB	10.2378	0.54331	1.44578e-07	1.05085e-06
55183_at	RIF1	5.0919	0.542328	3.64631e-18	7.90536e-17
220042_at	DDIAS	4.26028	0.542135	1.71452e-12	2.22876e-11
90416_at	C15orf57	9.97476	0.542114	2.23804e-07	1.5853e-06
8239_at	USP9X	7.40007	0.541923	2.70461e-11	3.06528e-10
8455_at	ATRN	6.0081	0.541879	1.21308e-08	1.01503e-07
8776_at	MTMR1	7.39515	0.541715	6.01418e-10	5.86755e-09
26521_at	TIMM8B	5.12714	0.541696	5.26352e-07	3.56943e-06
29760_at	BLNK	10.5261	0.541387	4.73242e-05	0.000237777
57678_at	GPAM	3.07839	0.540951	4.14754e-11	4.58263e-10
10320_at	IKZF1	7.47174	0.54015	1.12915e-18	2.55334e-17
23670_at	TMEM2	2.69005	0.540069	5.07502e-07	3.44406e-06
6821_at	SUOX	2.79515	0.538566	1.02057e-33	8.08213e-32
705_at	BYSL	2.75156	0.538128	1.84444e-11	2.12735e-10
7840_at	ALMS1	4.89812	0.537811	5.97807e-05	0.000295115
201626_at	PDE12	8.57836	0.537564	8.06305e-12	9.65882e-11
387751_at	GVINP1	5.14949	0.537547	0.000334619	0.00143126
6810_at	STX4	6.44537	0.535756	2.7e-08	2.1645e-07
54931_at	TRMT10C	8.12265	0.535644	9.7928e-07	6.40236e-06
10181_at	RBM5	7.15248	0.535634	1.0131e-06	6.60974e-06
10535_at	RNASEH2A	7.29345	0.535383	0.000897868	0.00350102
7518_at	XRCC4	6.5455	0.534651	0.00223975	0.0079609
23032_at	USP33	8.33759	0.534324	8.40884e-08	6.29566e-07
9978_at	RBX1	8.89776	0.534248	4.36267e-07	2.98418e-06
55197_at	RPRD1A	7.39517	0.534108	2.68129e-09	2.41201e-08
64848_at	YTHDC2	4.07246	0.53389	8.93369e-19	2.03966e-17
26515_at	TIMM10B	8.51895	0.533651	3e-09	2.71549e-08
10890_at	RAB10	9.54001	0.533371	7e-09	6.0277e-08
1203_at	CLN5	7.2751	0.533021	2.008e-05	0.00010736
55233_at	MOB1A	10.4565	0.532459	3.13564e-11	3.51798e-10
55793_at	FAM63A	6.3411	0.532092	6.82725e-06	3.93482e-05
10594_at	PRPF8	8.2879	0.531965	8.02776e-08	6.02464e-07
5791_at	PTPRE	2.65313	0.53179	1.38519e-09	1.3e-08
2475_at	MTOR	5.53641	0.531064	1.67892e-08	1.38341e-07
152926_at	PPM1K	9.75862	0.53097	1.71787e-07	1.2316e-06
55751_at	TMEM184C	9.2625	0.529971	7.00452e-16	1.26021e-14
7150_at	TOP1	10.7363	0.529901	8.60419e-06	4.88164e-05
10559_at	SLC35A1	9.89434	0.529449	3.44054e-07	2.381e-06
4534_at	MTM1	7.67156	0.529197	5.72668e-06	3.34018e-05
28998_at	MRPL13	7.44593	0.529017	1.09517e-05	6.10914e-05
9611_at	NCOR1	3.81766	0.528691	5.06735e-14	7.59982e-13
113263_at	GLCCI1	9.5152	0.528663	7.85158e-07	5.1906e-06
1848_at	DUSP6	8.63394	0.528352	0.00924595	0.0279594
79665_at	DHX40	7.77813	0.528257	5.08819e-09	4.4156e-08
27020_at	NPTN	11.6144	0.527656	2.82719e-08	2.26451e-07
51076_at	CUTC	6.61674	0.526202	3.49475e-08	2.7595e-07
58493_at	INIP	7.74197	0.525988	1.89192e-10	2e-09
56242_at	ZNF253	3.67844	0.525823	1.21544e-11	1.42708e-10
6617_at	SNAPC1	5.27902	0.525781	4.9571e-08	3.84e-07
80856_at	KIAA1715	4.97497	0.525378	2.42886e-09	2.2e-08
3842_at	TNPO1	9.07327	0.524916	1.6e-08	1.32e-07
51063_at	CALHM2	2.80491	0.524523	1.17931e-06	7.64672e-06
3908_at	LAMA2	2.82609	0.524487	0.000573438	0.00233932
138716_at	RPP25L	9.03573	0.524444	4.5e-08	3.51e-07
5527_at	PPP2R5C	9.57518	0.524349	2.91881e-10	3e-09
27300_at	ZNF544	7.59463	0.523894	0.00026022	0.00113746
1738_at	DLD	6.82565	0.522996	2.02104e-12	2.60219e-11
51203_at	NUSAP1	4.43934	0.522116	0.000107963	0.00050907
221443_at	OARD1	9.48957	0.521968	2.69908e-07	1.89136e-06
3707_at	ITPKB	4.85337	0.521624	0.000195076	0.000873895
54443_at	ANLN	2.84963	0.521213	5.14313e-06	3.02561e-05
9869_at	SETDB1	4.10545	0.520749	1.03356e-13	1.50943e-12
84912_at	SLC35B4	5.12907	0.520683	4.85803e-09	4.22555e-08
51249_at	TMEM69	9.13665	0.520124	2.427e-07	1.70956e-06
79184_at	BRCC3	5.04433	0.520075	1.28054e-07	9.38321e-07
10787_at	NCKAP1	8.81389	0.519449	0.0114431	0.0337095
11065_at	UBE2C	3.08983	0.519257	4.30302e-07	2.9455e-06
27010_at	TPK1	5.66051	0.519249	0.000575271	0.00234412
394_at	ARHGAP5	5.88815	0.519223	1.7576e-08	1.44384e-07
9933_at	KIAA0020	6.58826	0.518439	5.21127e-08	4.0144e-07
9521_at	EEF1E1	6.90375	0.518428	0.00154079	0.00568804
23169_at	SLC35D1	3.477	0.518113	3.90962e-12	4.83643e-11
1783_at	DYNC1LI2	5.45491	0.518007	2.32968e-10	2.38216e-09
81573_at	ANKRD13C	5.98827	0.517384	3.19997e-11	3.58378e-10
55188_at	RIC8B	5.48783	0.517292	3.16125e-20	8.27566e-19
167153_at	PAPD4	7.40779	0.516964	2.70985e-11	3.06754e-10
23266_at	LPHN2	3.14771	0.516692	0.0122756	0.0358549
25901_at	CCDC28A	9.15751	0.516648	1.50339e-07	1.08771e-06
166815_at	TIGD2	7.41781	0.516056	1.26963e-05	7.02026e-05
55213_at	RCBTB1	9.29439	0.515988	4.26289e-05	0.000216194
79020_at	C7orf25	5.05162	0.515572	1.91078e-09	1.7556e-08
230_at	ALDOC	5.01674	0.514304	0.000938899	0.00364748
9815_at	GIT2	5.36088	0.51424	2.66367e-20	7.04124e-19
93973_at	ACTR8	4.065	0.514006	1.32948e-21	3.90731e-20
22916_at	NCBP2	9.40791	0.513873	2.11452e-10	2.17154e-09
11339_at	OIP5	2.91633	0.513586	0.000293972	0.00127351
9969_at	MED13	7.77519	0.512524	4.68699e-08	3.64615e-07
3459_at	IFNGR1	9.02899	0.512513	0.000677606	0.00271372
8402_at	SLC25A11	6.65987	0.512282	2.45323e-06	1.5174e-05
23020_at	SNRNP200	11.8936	0.512014	2e-09	1.81739e-08
6683_at	SPAST	4.13584	0.511791	2.44933e-24	8.86396e-23
131474_at	CHCHD4	9.4913	0.511672	5.132e-06	3.0203e-05
29102_at	DROSHA	10.2216	0.511654	3.82563e-05	0.000195321
9559_at	VPS26A	11.4844	0.510878	2.60095e-11	2.9531e-10
22794_at	CASC3	8.81872	0.510707	2.57713e-09	2.32796e-08
57405_at	SPC25	3.18698	0.5105	0.00140885	0.00524288
29960_at	FTSJ2	8.80453	0.510095	6.71045e-13	9.03976e-12
25836_at	NIPBL	4.5077	0.509597	4.47457e-08	3.48806e-07
26057_at	ANKRD17	7.84776	0.509525	0.00051434	0.00211629
80273_at	GRPEL1	7.53831	0.509424	1.5902e-10	1.65554e-09
81555_at	YIPF5	8.98662	0.509223	6.0262e-14	8.94571e-13
4074_at	M6PR	8.81063	0.508883	8.21639e-05	0.000396815
92689_at	FAM114A1	5.29934	0.50877	4.75383e-05	0.000238663
51096_at	UTP18	11.0734	0.508637	7.7065e-14	1.13687e-12
90459_at	ERI1	2.49257	0.508614	2.78865e-19	6.73224e-18
9100_at	USP10	6.70815	0.50847	5.23737e-05	0.00026052
149175_at	MANEAL	6.82054	0.507971	0.000228996	0.00101196
23530_at	NNT	7.99315	0.50617	1.63228e-07	1.1736e-06
728568_at	C12orf73	3.89845	0.506021	6.33314e-12	7.68873e-11
79818_at	ZNF552	3.8813	0.505616	1.50273e-05	8.21556e-05
146198_at	ZFP90	4.38612	0.505304	1.66405e-08	1.37255e-07
6838_at	SURF6	6.29872	0.504314	2.09008e-13	2.95878e-12
54536_at	EXOC6	4.77652	0.504265	8.75596e-13	1.16707e-11
51479_at	ANKFY1	2.58311	0.503962	2.48649e-28	1.26171e-26
112950_at	MED8	7.2668	0.503598	5.42706e-11	5.9306e-10
152559_at	PAQR3	7.46249	0.503419	1.25288e-06	8.09051e-06
908_at	CCT6A	11.1419	0.503144	1.83119e-06	1.1553e-05
7174_at	TPP2	5.1857	0.502897	2.77225e-13	3.8638e-12
54974_at	THG1L	7.88729	0.502025	0.00653276	0.0206627
5608_at	MAP2K6	7.5595	0.501165	0.000250818	0.00110068
9069_at	CLDN12	3.89797	0.501079	2.52271e-06	1.5563e-05
28955_at	DEXI	5.87242	0.500748	0.000113235	0.000531545
84950_at	PRPF38A	7.24141	0.498603	1.16073e-08	9.7252e-08
9604_at	RNF14	6.54145	0.498537	1.57227e-15	2.7554e-14
60592_at	SCOC	8.68143	0.498186	2.27337e-13	3.19674e-12
11218_at	DDX20	5.44439	0.497726	0.000272469	0.00118634
11319_at	ECD	6.8681	0.497039	2.2063e-08	1.78915e-07
9575_at	CLOCK	5.66768	0.496468	2.06242e-10	2.11919e-09
388327_at	C17orf100	2.64894	0.496327	2.77376e-11	3.13427e-10
255031_at	LINC00957	5.5315	0.496025	1.32691e-12	1.74528e-11
1642_at	DDB1	9.08323	0.495801	4.91606e-14	7.3905e-13
9354_at	UBE4A	9.58004	0.495552	8.53004e-08	6.38135e-07
55006_at	TRMT61B	8.26672	0.495506	3.04155e-08	2.42389e-07
84675_at	TRIM55	5.5545	0.495159	0.00108735	0.00416689
5001_at	ORC5	3.99629	0.493738	4.5752e-17	9.0961e-16
147991_at	DPY19L3	10.3617	0.492612	3.02546e-05	0.000157143
11161_at	C14orf1	7.85523	0.491502	2.6062e-08	2.09815e-07
54832_at	VPS13C	8.27405	0.491384	5.65874e-07	3.821e-06
116842_at	LEAP2	2.87102	0.491323	7.28492e-08	5.49548e-07
285521_at	COX18	10.7287	0.489534	4.76787e-10	4.70007e-09
8802_at	SUCLG1	11.0089	0.489412	8.20303e-10	7.91329e-09
57380_at	MRS2	8.06884	0.488448	2.5559e-05	0.000134265
26061_at	HACL1	8.77801	0.488428	7.26664e-05	0.000354565
4927_at	NUP88	9.69016	0.488056	1.24921e-08	1.04388e-07
2237_at	FEN1	5.81677	0.48714	9.537e-08	7.08703e-07
51185_at	CRBN	10.8305	0.487031	8.7487e-10	8.41823e-09
23185_at	LARP4B	3.07823	0.486548	2.40843e-18	5.28821e-17
523_at	ATP6V1A	6.38985	0.48638	2.33612e-10	2.38617e-09
4719_at	NDUFS1	6.01339	0.485936	4.94449e-12	6.0651e-11
7571_at	ZNF23	6.08566	0.485175	2.23337e-06	1.39004e-05
57185_at	NIPAL3	5.86074	0.485014	1.07389e-10	1.13805e-09
29919_at	C18orf8	7.79777	0.484872	2.69285e-07	1.88773e-06
84236_at	RHBDD1	8.75118	0.484344	1.65261e-08	1.3647e-07
60490_at	PPCDC	7.92182	0.484343	0.00335778	0.0114468
23036_at	ZNF292	5.74542	0.484088	2.38178e-08	1.92239e-07
6730_at	SRP68	10.5006	0.48391	3.58658e-16	6.597e-15
57728_at	WDR19	2.69585	0.483863	1.02293e-07	7.56289e-07
57570_at	TRMT5	5.90451	0.482652	2.18259e-05	0.000115909
64398_at	MPP5	4.39173	0.481953	2.10633e-09	1.92128e-08
221908_at	PPP1R35	5.89839	0.481864	5.12701e-05	0.000255567
57498_at	KIDINS220	6.40128	0.481677	2.07227e-06	1.29831e-05
286053_at	NSMCE2	7.57089	0.481277	2.65827e-05	0.000139217
6453_at	ITSN1	4.12006	0.480845	0.000934875	0.00363409
203427_at	SLC25A43	5.27273	0.480775	0.00508157	0.0165515
6397_at	SEC14L1	10.9408	0.480432	9.66439e-12	1.14538e-10
57546_at	PDP2	2.6331	0.480227	5.7964e-15	9.65743e-14
100506029_at	NA	3.32514	0.480024	1.69119e-07	1.21293e-06
6643_at	SNX2	9.65778	0.479969	4.92895e-09	4.2833e-08
6102_at	RP2	7.28913	0.479594	3.77919e-05	0.000193281
57531_at	HACE1	3.04924	0.478629	3.15831e-05	0.000163774
8493_at	PPM1D	6.23366	0.478622	5.42329e-06	3.17595e-05
9014_at	TAF1B	3.88527	0.477564	1.50309e-06	9.58521e-06
64781_at	CERK	9.80536	0.476829	0.000115833	0.000542936
54863_at	TOR4A	7.48267	0.476722	0.000220257	0.000975844
140831_at	ZSWIM3	2.47953	0.476322	1.73375e-26	7.32471e-25
91875_at	TTC5	2.59508	0.475911	6.72715e-19	1.55085e-17
23095_at	KIF1B	2.86504	0.475776	5.1318e-08	3.96124e-07
2186_at	BPTF	6.59191	0.475768	4.80424e-10	4.72854e-09
58527_at	ABRACL	10.0999	0.475756	0.00141271	0.00525623
56521_at	DNAJC12	3.62991	0.475514	1.46417e-05	8.01168e-05
286336_at	FAM78A	6.03339	0.4753	4.01602e-13	5.53211e-12
10240_at	MRPS31	9.15664	0.474919	1.41976e-05	7.78894e-05
170384_at	FUT11	2.66897	0.474115	1.6921e-13	2.41344e-12
122769_at	LRR1	4.72739	0.473792	6.67642e-05	0.000327539
8925_at	HERC1	6.86958	0.473151	6.17854e-12	7.5155e-11
56889_at	TM9SF3	10.9995	0.472593	4.41941e-11	4.87165e-10
9111_at	NMI	8.5277	0.471973	5.91578e-05	0.000292192
50813_at	COPS7A	5.8865	0.471701	0.000509281	0.00209807
9136_at	RRP9	4.68603	0.47022	1.43899e-07	1.04712e-06
9107_at	MTMR6	6.57073	0.470105	6.65826e-08	5.06515e-07
55526_at	DHTKD1	7.12271	0.469827	0.000113658	0.000533403
529_at	ATP6V1E1	9.5566	0.46942	1.02119e-08	8.6e-08
8899_at	PRPF4B	5.26192	0.469375	1.57764e-07	1.13622e-06
10475_at	TRIM38	5.24172	0.469161	4.06549e-12	5.02269e-11
55015_at	PRPF39	5.38836	0.468915	0.00157444	0.00579755
2549_at	GAB1	6.61858	0.468256	5.15308e-09	4.46781e-08
26224_at	FBXL3	10.3474	0.467733	2.58478e-07	1.81529e-06
148867_at	SLC30A7	7.37616	0.467464	2.69325e-08	2.16363e-07
55689_at	YEATS2	7.19115	0.467272	7.27183e-08	5.49e-07
863_at	CBFA2T3	8.14312	0.467131	0.00140614	0.00523385
55212_at	BBS7	3.40493	0.466948	3.81234e-12	4.7267e-11
9439_at	MED23	2.95469	0.466648	8.66756e-18	1.83708e-16
23468_at	CBX5	4.50632	0.466386	6.25166e-14	9.25138e-13
1628_at	DBP	4.53944	0.465536	1.23182e-05	6.82515e-05
51439_at	FAM8A1	11.1748	0.465269	6.98259e-07	4.64859e-06
54602_at	NDFIP2	8.23024	0.465105	1.05964e-09	1.00834e-08
4285_at	MIPEP	4.97657	0.464931	3.60833e-05	0.000185433
7633_at	ZNF79	2.63196	0.464851	4.9145e-16	8.95252e-15
9868_at	TOMM70A	9.34801	0.464755	1.66196e-10	1.7274e-09
401068_at	LOC401068	4.00688	0.464625	9.75925e-06	5.48925e-05
55784_at	MCTP2	4.15506	0.464544	5.09523e-10	5e-09
57103_at	C12orf5	7.92498	0.464448	9.90125e-06	5.56251e-05
91526_at	ANKRD44	4.92729	0.464366	9.23692e-09	7.80827e-08
57169_at	ZNFX1	6.02552	0.464257	0.00262511	0.0091789
79982_at	DNAJB14	7.44365	0.46406	4.83555e-05	0.000242303
10296_at	MAEA	7.98167	0.46406	1.2e-08	1.0062e-07
54908_at	SPDL1	2.67335	0.464047	1.4086e-07	1.0262e-06
225_at	ABCD2	2.56877	0.463983	3.9e-08	3.0621e-07
24149_at	ZNF318	3.37042	0.463949	2.68028e-08	2.15504e-07
3430_at	IFI35	8.18963	0.463916	0.0050543	0.0164737
55020_at	TTC38	5.47841	0.463444	2.3e-07	1.62689e-06
55163_at	PNPO	7.64686	0.463026	3.12967e-08	2.48888e-07
23307_at	FKBP15	4.44089	0.462812	2.11087e-09	1.92449e-08
23492_at	CBX7	9.27365	0.462665	0.00100449	0.00387526
55790_at	CSGALNACT1	8.83694	0.462658	0.00714737	0.0223195
51164_at	DCTN4	6.51073	0.462536	6.88228e-13	9.26465e-12
30827_at	CXXC1	7.06917	0.462512	6.02349e-10	5.8736e-09
6429_at	SRSF4	8.8926	0.462414	2.05993e-09	1.88258e-08
160335_at	TMTC2	5.86031	0.461503	0.00687341	0.0215815
9169_at	SCAF11	7.69028	0.461346	0.000149106	0.000680521
55591_at	VEZT	8.73729	0.461309	1e-09	9.45e-09
140883_at	ZNF280B	3.3534	0.461297	6.70909e-08	5.1e-07
124411_at	ZNF720	8.65427	0.460912	3.249e-06	1.96846e-05
54749_at	EPDR1	3.06823	0.460489	0.003855	0.0129759
29117_at	BRD7	6.51322	0.460055	0.00113298	0.00433004
51067_at	YARS2	9.01037	0.459718	1e-09	9.3967e-09
6772_at	STAT1	5.8152	0.459446	2.38689e-05	0.000125875
3074_at	HEXB	12.663	0.459316	2.90381e-09	2.6e-08
283464_at	GXYLT1	2.71422	0.459235	3.65254e-10	3.65389e-09
2956_at	MSH6	7.15326	0.458774	1.87574e-09	1.72759e-08
643977_at	FLJ32255	7.13054	0.458694	0.00129953	0.00488506
5685_at	PSMA4	12.7742	0.458677	1.05346e-10	1.11828e-09
124454_at	EARS2	3.32359	0.45819	8.63675e-15	1.42642e-13
94107_at	TMEM203	9.37163	0.458146	9.96796e-07	6.51238e-06
79269_at	DCAF10	6.28399	0.458072	6.7456e-07	4.51145e-06
2123_at	EVI2A	11.9562	0.457197	2.10507e-05	0.000112106
6392_at	SDHD	11.2313	0.457137	5.70087e-13	7.72925e-12
54951_at	COMMD8	9.25638	0.457115	3.2078e-07	2.22968e-06
1491_at	CTH	6.06178	0.456455	0.0137645	0.0397256
340252_at	ZNF680	2.93088	0.45628	1.20178e-06	7.77379e-06
23649_at	POLA2	5.83558	0.455959	2.34863e-09	2.12895e-08
342945_at	ZSCAN22	2.76589	0.45584	2.60365e-23	8.67592e-22
120892_at	LRRK2	2.54608	0.45571	1.40039e-06	8.97569e-06
100505894_at	TMEM161B-AS1	4.98429	0.455531	0.0142125	0.0408753
79733_at	E2F8	2.67628	0.45545	0.000143959	0.000660539
4507_at	MTAP	2.85459	0.455378	8.81326e-24	3.03841e-22
57683_at	ZDBF2	6.3344	0.455336	0.00394947	0.0132632
10613_at	ERLIN1	4.96636	0.455229	1.01684e-15	1.80372e-14
4799_at	NFX1	4.22087	0.455229	5.33106e-13	7.25384e-12
23200_at	ATP11B	7.69875	0.454576	9.68934e-05	0.000460432
5929_at	RBBP5	3.73529	0.45369	2.18694e-05	0.000116042
4775_at	NFATC3	5.84658	0.45347	1.23096e-09	1.1597e-08
154141_at	MBOAT1	4.43438	0.453329	0.000607868	0.00246468
29979_at	UBQLN1	9.40501	0.453008	3.62277e-12	4.51403e-11
1376_at	CPT2	7.52383	0.452438	2.39393e-07	1.68752e-06
79746_at	ECHDC3	2.99757	0.452421	3.73452e-05	0.000191139
7372_at	UMPS	3.79703	0.452252	1.94074e-25	7.54259e-24
3399_at	ID3	2.78726	0.451636	0.00105908	0.00407008
51138_at	COPS4	10.3594	0.451519	1.39073e-11	1.62383e-10
64219_at	PJA1	7.56017	0.451413	1.17767e-07	8.67e-07
93622_at	LOC93622	6.21278	0.4514	0.000142423	0.000654442
64854_at	USP46	4.96582	0.451328	2.16092e-08	1.7546e-07
10904_at	BLCAP	8.75407	0.451294	4.99481e-05	0.000249569
55656_at	INTS8	8.59796	0.450344	2.30505e-07	1.62972e-06
5777_at	PTPN6	9.2655	0.450042	8.49948e-06	4.82368e-05
63916_at	ELMO2	4.38643	0.449665	9.55287e-09	8.05736e-08
54883_at	CWC25	4.15485	0.449226	1.97016e-08	1.60729e-07
64756_at	ATPAF1	8.72138	0.448849	1.41134e-05	7.74496e-05
474344_at	GIMAP6	2.58294	0.448665	2.39241e-05	0.000126096
79705_at	LRRK1	6.78489	0.448459	0.000391724	0.00165124
57107_at	PDSS2	8.40066	0.448298	8.33176e-05	0.00040145
83743_at	GRWD1	7.78942	0.448252	2.08382e-09	1.9e-08
55617_at	TASP1	6.55079	0.448038	4.797e-06	2.83019e-05
352961_at	HCG26	5.35559	0.447904	7.90016e-06	4.50652e-05
55193_at	PBRM1	5.96642	0.44769	1.70806e-12	2.22188e-11
54677_at	CROT	5.4391	0.447675	2.33157e-06	1.44592e-05
3267_at	AGFG1	6.55075	0.447648	2.24752e-13	3.16274e-12
55116_at	TMEM39B	6.57916	0.447173	3.43661e-06	2.07479e-05
9688_at	NUP93	6.63662	0.447127	6.40234e-07	4.29706e-06
55659_at	ZNF416	3.98695	0.446708	2.43464e-10	2.48173e-09
286827_at	TRIM59	4.76909	0.446452	1.13366e-05	6.31642e-05
9204_at	ZMYM6	3.30941	0.446234	2.01648e-12	2.59809e-11
8881_at	CDC16	8.97339	0.44545	0.000389464	0.00164283
83666_at	PARP9	5.38607	0.445412	0.00202149	0.00726976
7444_at	VRK2	7.15391	0.445354	7.4536e-06	4.2711e-05
5869_at	RAB5B	5.69738	0.445345	6.23988e-08	4.75643e-07
8125_at	ANP32A	10.0748	0.444501	7.3363e-07	4.87207e-06
7871_at	SLMAP	8.67384	0.444005	1.02876e-06	6.70271e-06
9844_at	ELMO1	7.24999	0.443969	0.00088156	0.00344382
11056_at	DDX52	2.46518	0.44392	9.02093e-19	2.05515e-17
81562_at	LMAN2L	6.13042	0.44355	2.823e-05	0.000147156
118487_at	CHCHD1	10.5983	0.443111	4.1377e-08	3.24282e-07
5704_at	PSMC4	8.01428	0.442755	1.34281e-06	8.62124e-06
55027_at	HEATR3	2.97317	0.442682	1.25227e-06	8.08929e-06
151194_at	METTL21A	4.99058	0.442652	1.58449e-05	8.62515e-05
139324_at	HDX	2.52039	0.442583	8.2336e-13	1.09899e-11
55706_at	NDC1	7.85686	0.442294	9.33759e-07	6.11531e-06
839_at	CASP6	7.08677	0.442272	0.000174528	0.000787434
22875_at	ENPP4	7.57852	0.44226	0.00934038	0.0282089
5311_at	PKD2	6.29689	0.441868	0.000240584	0.00105946
79780_at	CCDC82	5.70625	0.44174	4.88832e-08	3.79e-07
92912_at	UBE2Q2	11.4998	0.441278	2.71126e-06	1.6661e-05
23231_at	SEL1L3	11.7042	0.441011	0.00222245	0.00790682
54505_at	DHX29	11.0381	0.440881	1.33024e-05	7.33821e-05
5927_at	KDM5A	2.44128	0.440639	1.30651e-26	5.60731e-25
10484_at	SEC23A	9.00639	0.440527	1.37575e-11	1.60833e-10
10252_at	SPRY1	4.86112	0.440446	0.0145303	0.0416437
84216_at	TMEM117	3.74139	0.440113	5.02749e-06	2.9625e-05
6311_at	ATXN2	6.42725	0.438634	3.34747e-09	2.97873e-08
81932_at	HDHD3	3.89585	0.438531	1.78064e-06	1.12528e-05
83877_at	TM2D2	10.2638	0.438451	1.04186e-05	5.83585e-05
90075_at	ZNF30	3.34152	0.438157	0.000399848	0.00168214
387723_at	LINC00959	7.26063	0.438138	0.00095196	0.00369292
9790_at	BMS1	8.02855	0.438063	4.9507e-07	3.36412e-06
6603_at	SMARCD2	6.73212	0.437334	1.84647e-06	1.16455e-05
167227_at	DCP2	3.9225	0.437076	1.32026e-11	1.54537e-10
79882_at	ZC3H14	6.00089	0.436864	1.1211e-11	1.32042e-10
10038_at	PARP2	7.26761	0.436847	9.52072e-07	6.22878e-06
6297_at	SALL2	2.47509	0.435901	2.52433e-07	1.77481e-06
18_at	ABAT	3.16163	0.435571	2.3787e-06	1.4737e-05
27229_at	TUBGCP4	3.63305	0.435113	5.67119e-05	0.000280844
55039_at	TRMT12	6.20627	0.434883	8.71314e-05	0.000417397
8467_at	SMARCA5	8.67721	0.434844	1.60556e-07	1.15546e-06
9885_at	OSBPL2	7.15871	0.434582	6.42588e-08	4.89427e-07
80345_at	ZSCAN16	7.11708	0.43388	4.42441e-06	2.62182e-05
4430_at	MYO1B	3.37902	0.433305	0.00195931	0.00707034
23031_at	MAST3	4.81167	0.432895	0.000180722	0.000814411
57646_at	USP28	3.25667	0.432104	1.63968e-10	1.70518e-09
55274_at	PHF10	5.30499	0.431816	0.000465799	0.00193422
140691_at	TRIM69	7.61127	0.431544	0.00307607	0.0105856
51027_at	BOLA1	3.09083	0.431302	1.28649e-06	8.28493e-06
9391_at	CIAO1	7.76125	0.430961	1.42844e-11	1.66581e-10
5150_at	PDE7A	5.84365	0.430611	8.61664e-06	4.88724e-05
27071_at	DAPP1	4.71529	0.430301	3.63644e-05	0.000186674
148534_at	TMEM56	6.14074	0.429805	0.00829427	0.0253904
2882_at	GPX7	8.49089	0.429699	0.0012361	0.00467354
157378_at	TMEM65	5.3372	0.429204	0.000129199	0.000600174
51231_at	VRK3	7.50219	0.429187	4.42e-07	3.018e-06
92906_at	HNRNPLL	5.60825	0.428575	9.33906e-10	8.94084e-09
23014_at	FBXO21	7.72982	0.428558	3.86315e-06	2.3102e-05
1787_at	TRDMT1	3.48582	0.428546	5.51294e-05	0.000273365
3301_at	DNAJA1	10.8833	0.428361	2.31048e-06	1.43425e-05
121642_at	ALKBH2	5.97949	0.428241	0.000173796	0.000784692
100506144_at	ZMYM6NB	8.17586	0.428108	0.000170653	0.000771606
11222_at	MRPL3	13.0603	0.427843	2.89645e-12	3.65474e-11
57088_at	PLSCR4	2.67778	0.427749	0.000744804	0.00295409
54893_at	MTMR10	6.83303	0.427085	3.49481e-06	2.1059e-05
123606_at	NIPA1	4.6798	0.426734	1.70681e-08	1.40456e-07
6873_at	TAF2	5.48826	0.426607	2.59105e-18	5.66291e-17
121260_at	SLC15A4	8.55393	0.426558	7.26281e-05	0.000354469
54888_at	NSUN2	9.06688	0.426419	5.26709e-06	3.09309e-05
55234_at	SMU1	6.66819	0.426136	1.22518e-08	1.0247e-07
317671_at	RFESD	2.96678	0.426117	2.48e-07	1.745e-06
64895_at	PAPOLG	2.67487	0.425793	6.18184e-34	5.04326e-32
577_at	BAI3	2.94809	0.425772	0.00487036	0.0159621
23461_at	ABCA5	6.61555	0.425703	0.00223637	0.00795039
51290_at	ERGIC2	11.3181	0.425652	2.21442e-07	1.56975e-06
10989_at	IMMT	9.10316	0.425158	9.44532e-09	7.9702e-08
11235_at	PDCD10	10.5162	0.424976	6.95354e-08	5.27071e-07
2665_at	GDI2	12.1665	0.424852	1.60173e-09	1.48899e-08
11097_at	NUPL2	7.17418	0.424452	1.34088e-09	1.25762e-08
23158_at	TBC1D9	9.91433	0.423825	0.00112885	0.00431544
113189_at	CHST14	5.53383	0.423382	1.66906e-08	1.37588e-07
11164_at	NUDT5	9.54024	0.422971	3.04649e-07	2.12457e-06
199692_at	ZNF627	6.98661	0.422574	0.00212091	0.00758586
51531_at	C9orf156	7.27415	0.421753	1.4837e-06	9.48074e-06
654_at	BMP6	11.4123	0.421574	0.000270027	0.00117652
7569_at	ZNF182	4.31205	0.420873	5.71866e-08	4.38385e-07
11073_at	TOPBP1	7.4726	0.420852	0.000131724	0.000609569
2800_at	GOLGA1	2.56603	0.420515	4.30082e-13	5.89867e-12
6388_at	SDF2	8.31701	0.420427	0.00122227	0.00462401
10507_at	SEMA4D	4.92049	0.420209	0.000363127	0.00154221
11066_at	SNRNP35	6.28948	0.420179	4.44804e-09	3.8868e-08
8935_at	SKAP2	7.01193	0.419214	0.00115332	0.00439834
7342_at	UBP1	10.1957	0.418605	1.50087e-06	9.57752e-06
27309_at	ZNF330	8.42	0.418366	1.49487e-14	2.41412e-13
10617_at	STAMBP	6.90707	0.418044	6.84214e-18	1.45671e-16
23484_at	LEPROTL1	7.90509	0.417824	8.28705e-12	9.92087e-11
8443_at	GNPAT	9.70089	0.417718	9.00894e-06	5.09753e-05
54149_at	C21orf91	10.07	0.41768	0.000217275	0.000964243
10659_at	CELF2	7.59058	0.41749	8.76167e-05	0.000419403
55892_at	MYNN	5.85759	0.416914	1.09537e-10	1.15887e-09
9951_at	HS3ST4	2.66649	0.416878	6.00034e-05	0.000296137
64949_at	MRPS26	7.39925	0.416706	0.000266317	0.00116169
4676_at	NAP1L4	7.75041	0.416669	3.04891e-07	2.12548e-06
9870_at	AREL1	6.24	0.416229	0.000327614	0.0014032
85460_at	ZNF518B	6.85109	0.416003	0.0099863	0.0298737
23077_at	MYCBP2	8.38018	0.415998	0.00211096	0.00755561
27252_at	KLHL20	4.93203	0.415918	5.73579e-10	5.6104e-09
51319_at	RSRC1	7.25459	0.415108	6.99528e-06	4.02553e-05
11320_at	MGAT4A	2.67299	0.414887	6.87136e-07	4.581e-06
10044_at	SH2D3C	2.83712	0.414114	8.78775e-15	1.44883e-13
90843_at	TCEAL8	8.69147	0.414054	5.0509e-06	2.97536e-05
64393_at	ZMAT3	7.15395	0.413508	2.02689e-05	0.000108309
6400_at	SEL1L	9.54483	0.41345	0.000295266	0.00127825
79830_at	ZMYM1	2.51848	0.413424	1.56329e-12	2.03777e-11
55031_at	USP47	4.44998	0.413271	3.58503e-07	2.47371e-06
1616_at	DAXX	5.74533	0.412608	2.24532e-11	2.5647e-10
253143_at	PRR14L	3.19295	0.4123	5.67772e-08	4.35422e-07
79930_at	DOK3	6.99458	0.411382	0.000298671	0.00129122
51765_at	STK26	9.51746	0.410904	1.55903e-07	1.12368e-06
388969_at	C2orf68	2.90394	0.410847	6.9183e-11	7.48244e-10
256471_at	MFSD8	2.50287	0.410701	4.50105e-23	1.474e-21
5213_at	PFKM	8.96389	0.410571	0.0103443	0.0308277
80262_at	C16orf70	4.76243	0.409773	3.40539e-08	2.69569e-07
8987_at	STBD1	3.77315	0.4097	0.00524041	0.0170129
3033_at	HADH	8.2467	0.409516	6.1556e-05	0.000303325
11040_at	PIM2	7.79948	0.409514	0.00374235	0.0126294
81889_at	FAHD1	7.57525	0.409421	7.02742e-08	5.31607e-07
54802_at	TRIT1	6.4848	0.4092	7.46602e-05	0.000363824
6737_at	TRIM21	2.63493	0.409174	9.42029e-09	7.95263e-08
5511_at	PPP1R8	8.91806	0.409098	5.02046e-08	3.88639e-07
3628_at	INPP1	9.27826	0.408844	0.00366375	0.0123983
151556_at	GPR155	5.30207	0.408762	0.00298499	0.0103115
65059_at	RAPH1	3.00062	0.408526	0.00570508	0.0183546
5218_at	CDK14	5.72501	0.408477	1.17523e-05	6.53073e-05
55623_at	THUMPD1	9.38789	0.408253	2.83007e-09	2.53741e-08
64207_at	IRF2BPL	11.7207	0.40813	0.000220883	0.00097816
6491_at	STIL	6.53213	0.408129	5.70419e-05	0.000282331
55308_at	DDX19A	3.8355	0.407999	1.08865e-09	1.0349e-08
6741_at	SSB	10.7343	0.407433	1.2301e-09	1.15947e-08
56342_at	PPAN	6.99357	0.407425	1.3e-07	9.51812e-07
5557_at	PRIM1	7.20633	0.407252	0.0122126	0.0356986
2805_at	GOT1	8.72505	0.406849	0.000107522	0.000507247
64080_at	RBKS	6.55208	0.406616	9.739e-06	5.47948e-05
8518_at	IKBKAP	7.41437	0.406224	1.99346e-10	2.05391e-09
7852_at	CXCR4	10.7644	0.405948	0.0129252	0.0375668
51714_at	SELT	10.1756	0.405865	0.0001434	0.000658449
10565_at	ARFGEF1	3.47555	0.405802	1.43604e-09	1.34221e-08
55646_at	LYAR	6.35315	0.405737	0.00017286	0.000781213
3588_at	IL10RB	8.93227	0.405671	6.12932e-06	3.55749e-05
4720_at	NDUFS2	10.4075	0.405626	1.53141e-05	8.36024e-05
55729_at	ATF7IP	6.80405	0.40515	0.0071685	0.0223707
84881_at	RPUSD4	9.92097	0.405116	0.0053977	0.0174696
400954_at	EML6	3.79907	0.404963	0.0046716	0.0153918
54910_at	SEMA4C	3.99527	0.404849	6.7542e-07	4.5156e-06
153339_at	TMEM167A	11.5962	0.404634	3.13647e-07	2.1833e-06
80017_at	C14orf159	7.27312	0.404595	0.000183885	0.000827287
253260_at	RICTOR	6.50016	0.40406	0.00057442	0.0023421
4124_at	MAN2A1	10.9832	0.402723	8.38405e-05	0.000403368
121053_at	C12orf45	7.90628	0.402679	0.00831148	0.0254302
55299_at	BRIX1	8.19805	0.402189	9.83521e-06	5.52705e-05
84946_at	LTV1	8.1289	0.402059	3.449e-06	2.0816e-05
[truncated: 4,807 more rows]
