# Supplementary material for: Profound impact of sample processing delay on gene expression of multiple myeloma plasma cells
Source: BMC Med Genomics. 2015 Dec 30;8:85. doi: 10.1186/s12920-015-0161-6 (PMC4696100; doi:10.1186/s12920-015-0161-6)
Supplement: Additional file 3 — Table S2 - Altered Pathways. KEGG Pathways significantly enriched in deregulated genes of shipped samples. (XLSX 11.5 KB) [file 12920_2015_161_MOESM3_ESM.xlsx]

## Sheet: Sheet1
Supplemental Table 2. KEGG Pathways significantly enriched in deregulated genes of shipped samples.
Up-regulated genes		Down-regulated genes
Pathway	adjP*	Pathway	adjP*
Neurotrophin signaling pathway	<0.001	Ribosome biogenesis in eukaryotes	<0.001
MAPK signaling pathway	<0.001	Ubiquitin mediated proteolysis	<0.001
B cell receptor signaling pathway	<0.001	Cell cycle	<0.001
VEGF signaling pathway	<0.001	RNA transport	<0.001
Acute myeloid leukemia	0.0015	Aminoacyl-tRNA biosynthesis	<0.001
Non-small cell lung cancer	0.0015	Valine, leucine and isoleucine degradation	<0.001
Vibrio cholerae infection	0.0015	Metabolic pathways	<0.001
Chronic myeloid leukemia	0.0018	Selenocompound metabolism	<0.001
T cell receptor signaling pathway	0.0018	Peroxisome	<0.001
Insulin signaling pathway	0.0018	DNA replication	<0.001
Glioma	0.0018	Non-homologous end-joining	<0.001
Renal cell carcinoma	0.0032	Propanoate metabolism	<0.001
SNARE interactions in vesicular transport	0.0039	Oocyte meiosis	<0.001
Fc gamma R-mediated phagocytosis	0.0039	RNA degradation	<0.001
p53 signaling pathway	0.0039	Spliceosome	<0.001
NOD-like receptor signaling pathway	0.0046	Mismatch repair	<0.001
Osteoclast differentiation	0.0046	Citrate cycle (TCA cycle)	<0.001
Bladder cancer	0.0046	Base excision repair	0.0021
ErbB signaling pathway	0.0046	Amino sugar and nucleotide sugar metabolism	0.0021
Protein processing in endoplasmic reticulum	0.0046	Pyrimidine metabolism	0.005
GnRH signaling pathway	0.0046	Nucleotide excision repair	0.0067
Endocytosis	0.0053	Valine, leucine and isoleucine biosynthesis	0.0311
Spliceosome	0.0068	beta-Alanine metabolism	0.0358
Pancreatic cancer	0.0097	Fatty acid metabolism	0.0394
Chemokine signaling pathway	0.0109	Protein processing in endoplasmic reticulum	0.0402
Gastric acid secretion	0.0188
Endometrial cancer	0.0188
Fc epsilon RI signaling pathway	0.0202
Sphingolipid metabolism	0.0202
Regulation of actin cytoskeleton	0.0213
Melanoma	0.0213
Prostate cancer	0.0213
Apoptosis	0.0264
Amoebiasis	0.0264
Pathways in cancer	0.0264
Focal adhesion	0.0264
Aldosterone-regulated sodium reabsorption	0.0264
Toll-like receptor signaling pathway	0.0287
mTOR signaling pathway	0.0319
Long-term depression	0.0319
Shigellosis	0.0319
Lysosome	0.046
* Benjamin-Hochberg adjusted P-Value
