# Supplementary material for: Profound impact of sample processing delay on gene expression of multiple myeloma plasma cells
Source: BMC Med Genomics. 2015 Dec 30;8:85. doi: 10.1186/s12920-015-0161-6 (PMC4696100; doi:10.1186/s12920-015-0161-6)
Supplement: Additional file 4 — Table S3 - Influence of ‘shipping delay’ on molecular classification of MM. Distribution of molecular subgroups between in-house and shipped samples in the combined HD4 and MM5 set. (XLSX 10.9 KB) [file 12920_2015_161_MOESM4_ESM.xlsx]

## Sheet: Sheet1
Supplemental Table 3. Influence of “shipping delay” on molecular classification of MM.
UAMS classifier		In-house [n]	Shipped [n]	P	Padj*
CD1	yes	9	20	0.34	0.69
	no	221	323
CD2	yes	40	58	0.9	0.9
	no	190	285
HY	yes	74	119	0.59	0.69
	no	156	224
LB	yes	26	48	0.38	0.69
	no	204	295
MF	yes	12	14	0.54	0.69
	no	218	329
MS	yes	31	40	0.52	0.69
	no	199	303
PR	yes	38	44	0.23	0.69
	no	192	299
TC classifier		In-house [n]	shipped [n]	P	Padj*
11q13	yes	39	55	0.82	0.94
	no	191	288
4p16	yes	28	35	0.5	0.91
	no	202	308
6p21	yes	4	6	1	1
	no	226	337
MAF	yes	17	35	0.3	0.8
	no	213	308
D1	yes	93	145	0.67	0.91
	no	137	198
D2	yes	26	35	0.68	0.91
	no	204	308
D1+D2	yes	19	19	0.23	0.8
	no	211	324
none	yes	4	13	0.21	0.8
	no	226	330
* Benjamin-Hochberg adjusted P-Value
