# Supplementary material for: Profound impact of sample processing delay on gene expression of multiple myeloma plasma cells
Source: BMC Med Genomics. 2015 Dec 30;8:85. doi: 10.1186/s12920-015-0161-6 (PMC4696100; doi:10.1186/s12920-015-0161-6)
Supplement: Additional file 5 — Table S5 - Genes differentially expressed in risk predictors. Subset of genes from IFM15, GEP70 & EMC-92 that show differential expression between shipped and in-house samples. (XLSX 16.3 KB) [file 12920_2015_161_MOESM5_ESM.xlsx]

## Sheet: IFM15
Probeset	logFC	AveExpr	t	P.Value	adj.P.Val	B	ID	ENTREZ	Symbol
81553_at	-0.799081	7.66542	-4.87345	1.59901e-06	1.01661e-05	3.96304	81553_at	81553	FAM49A
8722_at	-0.683186	9.07368	-3.79762	0.000169407	0.000766524	-0.482598	8722_at	8722	CTSF
64926_at	-0.513778	6.53824	-5.27742	2.18044e-07	1.54682e-06	5.88551	64926_at	64926	RASAL3
55748_at	0.23329	9.20426	4.12269	4.57901e-05	0.000230681	0.754579	55748_at	55748	CNDP2
11329_at	0.299595	2.97678	5.11425	4.95189e-07	3.36412e-06	5.09288	11329_at	11329	STK38
151162_at	0.670118	5.26703	4.60412	5.61594e-06	3.28166e-05	2.75666	151162_at	151162	NA
142_at	0.732724	9.95446	7.11562	5.38724e-12	6.58259e-11	16.2322	142_at	142	PARP1

## Sheet: UAMS70
Probeset	logFC	AveExpr	t	P.Value	adj.P.Val	B	ID	ENTREZ	Symbol
85450_at	-1.27124	8.42722	-10.6669	1.77431e-23	5.99686e-22	42.327	85450_at	85450	ITPRIP
8407_at	-0.709029	4.08492	-5.93231	6.60013e-09	5.67048e-08	9.28032	8407_at	8407	TAGLN2
7534_at	-0.482982	12.6049	-7.05327	8.02681e-12	9.6215e-11	15.8411	7534_at	7534	YWHAZ
85465_at	-0.480575	8.33165	-4.705	3.53218e-06	2.12678e-05	3.20137	85465_at	85465	EPT1
7465_at	-0.325077	3.13704	-3.40474	0.000731107	0.00290585	-1.85149	7465_at	7465	WEE1
3609_at	-0.321434	8.44759	-4.096	5.1151e-05	0.000255041	0.649506	3609_at	3609	ILF3
54926_at	-0.250022	9.22511	-4.01922	7.01105e-05	0.000343155	0.350631	54926_at	54926	UBE2R2
7329_at	-0.199329	8.40728	-2.70644	0.0070999	0.0222075	-3.9343	7329_at	7329	UBE2I
65220_at	-0.129412	5.75787	-2.99474	0.00292217	0.0101296	-3.12942	65220_at	65220	NADK
6949_at	-0.0311187	2.26593	-2.88887	0.00408231	0.0136536	-3.43407	6949_at	6949	TCOF1
9585_at	0.0701244	2.28938	3.96886	8.59833e-05	0.000412655	0.157471	9585_at	9585	KIF20B
9238_at	0.220811	3.11689	3.24289	0.00128524	0.00483996	-2.37449	9238_at	9238	TBRG4
9928_at	0.336938	2.45004	4.38136	1.51837e-05	8.29623e-05	1.80542	9928_at	9928	KIF14
91775_at	0.336954	6.8013	2.48387	0.013416	0.0388858	-4.502	91775_at	91775	NXPE3
2517_at	0.337171	10.4559	2.66206	0.00808804	0.0248631	-4.05126	2517_at	2517	FUCA1
54512_at	0.34922	5.5593	3.24548	0.00127391	0.00480018	-2.36631	54512_at	54512	EXOSC4
10768_at	0.363873	7.83603	3.75934	0.000196475	0.000879746	-0.622108	10768_at	10768	AHCYL1
10576_at	0.374835	10.0908	4.87778	1.56626e-06	9.9746e-06	3.98296	10576_at	10576	CCT2
259266_at	0.546756	2.64011	5.40233	1.14754e-07	8.45448e-07	6.50685	259266_at	259266	ASPM
55149_at	0.586131	6.73581	6.09547	2.62668e-09	2.36626e-08	10.1779	55149_at	55149	MTPAP
5160_at	0.648715	7.64108	7.11132	5.53796e-12	6.76239e-11	16.2052	5160_at	5160	PDHA1
51592_at	0.714182	7.44297	6.76183	5.00087e-11	5.48069e-10	14.0484	51592_at	51592	TRIM33
3428_at	0.715993	9.9588	6.22198	1.26865e-09	1.19283e-08	10.8877	3428_at	3428	IFI16
51692_at	0.795366	8.22186	6.84157	3.04882e-11	3.42463e-10	14.5331	51692_at	51692	CPSF3
9447_at	0.829646	9.74297	5.08969	5.59228e-07	3.77748e-06	4.97549	9447_at	9447	AIM2
7112_at	0.934424	6.31903	9.86027	1.27253e-20	3.43583e-19	35.8173	7112_at	7112	TMPO
8607_at	0.943993	7.03935	6.26419	9.92618e-10	9.47895e-09	11.1271	8607_at	8607	RUVBL1
6790_at	1.25698	3.48829	9.1367	3.57937e-18	7.76913e-17	30.2422	6790_at	6790	AURKA
27131_at	1.40431	8.20301	12.0723	1.00567e-28	5.28732e-27	54.3049	27131_at	27131	SNX5
10206_at	1.40855	4.60338	16.6087	3.22252e-47	9.68137e-45	96.6189	10206_at	10206	TRIM13
23395_at	1.68905	3.79612	15.8736	4.08276e-44	9.09111e-42	89.5145	23395_at	23395	LARS2
25926_at	2.01096	7.6721	17.289	4.13635e-50	1.59773e-47	103.241	25926_at	25926	NOL11

## Sheet: EMC92
Probeset	logFC	AveExpr	t	P.Value	adj.P.Val	B	ID	ENTREZ	Symbol
81553_at	-0.799081	7.66542	-4.87345	1.59901e-06	1.01661e-05	3.96304	81553_at	81553	FAM49A
254102_at	-0.635177	4.98409	-5.91879	7.11735e-09	6.09548e-08	9.20688	254102_at	254102	EHBP1L1
7597_at	-0.63233	2.85087	-5.88921	8.39099e-09	7.11543e-08	9.04665	7597_at	7597	ZBTB25
26010_at	-0.374613	6.08445	-4.73807	3.02867e-06	1.84543e-05	3.34902	26010_at	26010	SPATS2L
5862_at	-0.357484	9.24104	-7.24646	2.31384e-12	2.95506e-11	17.0615	5862_at	5862	RAB2A
25949_at	-0.319271	10.7377	-4.81605	2.1001e-06	1.314e-05	3.70084	25949_at	25949	SYF2
55207_at	-0.279554	10.496	-4.18852	3.47565e-05	0.000179198	1.01651	55207_at	55207	ARL8B
51465_at	-0.181383	12.6677	-3.08604	0.00217341	0.00774983	-2.85834	51465_at	51465	UBE2J1
3190_at	-0.174866	13.6379	-4.25406	2.63209e-05	0.000137961	1.28099	3190_at	3190	HNRNPK
204_at	-0.164255	4.71295	-2.78537	0.0056078	0.0180816	-3.72172	204_at	204	AK2
51608_at	-0.156843	5.10676	-3.69462	0.000251714	0.00110384	-0.854945	51608_at	51608	GET4
5211_at	-0.154594	7.88047	-3.37118	0.000823339	0.00323911	-1.9619	5211_at	5211	PFKL
5519_at	0.115274	3.19652	3.0881	0.00215869	0.0077075	-2.8521	5519_at	5519	PPP2R1B
51460_at	0.202064	3.01964	4.20634	3.22374e-05	0.000167029	1.08805	51460_at	51460	SFMBT1
4175_at	0.22195	3.80307	3.1947	0.00151375	0.0056024	-2.52556	4175_at	4175	MCM6
10721_at	0.236177	2.45478	3.34898	0.000890179	0.00347462	-2.03437	10721_at	10721	POLQ
9700_at	0.250659	2.62447	2.65926	0.00815441	0.0250346	-4.05858	9700_at	9700	ESPL1
8992_at	0.251157	13.2563	3.91996	0.000104618	0.000494038	-0.0279675	8992_at	8992	ATP6V0E1
10615_at	0.274885	3.61322	2.52296	0.0120345	0.0352433	-4.40571	10615_at	10615	SPAG5
6894_at	0.279505	3.72877	2.44421	0.0149597	0.0427059	-4.59822	6894_at	6894	TARBP1
24137_at	0.379633	2.66604	3.29588	0.00107114	0.00411393	-2.20592	24137_at	24137	KIF4A
6772_at	0.459446	5.8152	4.27692	2.38689e-05	0.000125875	1.37411	6772_at	6772	STAT1
148867_at	0.467464	7.37616	5.67624	2.69325e-08	2.16363e-07	7.91283	148867_at	148867	SLC30A7
203068_at	0.574452	9.42772	5.64765	3.14149e-08	2.49723e-07	7.76332	203068_at	203068	TUBB
203068_at	0.574452	9.42772	5.64765	3.14149e-08	2.49723e-07	7.76332	203068_at	203068	TUBB
4171_at	0.597133	7.44895	3.22936	0.00134596	0.00504055	-2.41714	4171_at	4171	MCM2
4189_at	0.607001	12.6145	9.2991	1.0328e-18	2.34386e-17	31.4702	4189_at	4189	DNAJB9
10092_at	0.649423	8.55033	6.79851	3.98486e-11	4.41061e-10	14.2708	10092_at	10092	ARPC5
11130_at	0.714246	7.06717	3.47493	0.000568462	0.00232081	-1.61719	11130_at	11130	ZWINT
9453_at	0.829583	6.2966	7.69777	1.15195e-13	1.67072e-12	20.0093	9453_at	9453	GGPS1
64151_at	0.885844	4.35398	6.2012	1.43091e-09	1.33809e-08	10.7702	64151_at	64151	NCAPG
83540_at	0.894458	3.33282	5.06936	6.18277e-07	4.16002e-06	4.87863	83540_at	83540	NUF2
55276_at	0.906286	6.88593	8.94263	1.55269e-17	3.19431e-16	28.793	55276_at	55276	PGM2
51514_at	0.968869	3.82402	5.42359	1.02753e-07	7.59394e-07	6.61386	51514_at	51514	DTL
4172_at	1.02385	6.45313	7.96901	1.78543e-14	2.85895e-13	21.8439	4172_at	4172	MCM3
7095_at	1.06462	10.5319	11.1737	2.47669e-25	9.5471e-24	46.56	7095_at	7095	SEC62
2188_at	1.3745	7.10287	14.5589	1.20632e-38	1.52213e-36	76.9925	2188_at	2188	FANCF
90806_at	1.40602	6.19658	12.8035	1.43905e-31	9.49018e-30	60.8056	90806_at	90806	ANGEL2
3930_at	1.40673	9.45247	10.9345	1.88358e-24	6.85588e-23	44.5492	3930_at	3930	LBR
7153_at	1.42411	3.82575	7.76733	7.17214e-14	1.05887e-12	20.4754	7153_at	7153	TOP2A
26503_at	1.45626	5.92813	11.8026	1.07937e-27	5.15891e-26	51.9503	26503_at	26503	SLC17A5
