# Supplementary material for: Profound impact of sample processing delay on gene expression of multiple myeloma plasma cells
Source: BMC Med Genomics. 2015 Dec 30;8:85. doi: 10.1186/s12920-015-0161-6 (PMC4696100; doi:10.1186/s12920-015-0161-6)
Supplement: Additional file 7 — Table S6 - Multivariate Cox regression on overall survival of HD4 patients. Results of cox regression analysis on OS of external HD4 patients. (XLS 22.0 KB) [file 12920_2015_161_MOESM7_ESM.xls]

## Sheet: Tabelle1
Supplemental Table 6. Multivariate Cox regression on overall survival of HD4 patients.
	In-house (n=84, 31 events)			External (n=89, 33 events)
A	HR	SE	P	HR	SE	P
GEP70	3.846	0.512	0.0085	1.64	0.6	0.4099
del(17p13)	1.547	0.495	0.3785	7.113	0.429	<0.001
gain(1q21)	2.196	0.384	0.0406	2.527	0.387	0.0166
ISS	2.156	0.244	0.0017	2.173	0.247	0.0017
B	HR	SE	P	HR	SE	P
IFM-15	2.075	0.401	0.069	2.493	0.408	0.02518
del(17p13)	1.892	0.461	0.1671	6.77	0.435	<0.001
gain(1q21)	1.897	0.406	0.1149	2.548	0.367	0.01084
ISS	2.19	0.245	0.0014	2.476	0.257	<0.001
C	HR	SE	P	HR	SE	P
EMC-92	1.689	0.546	0.3372	3.686	0.592	0.02751
del(17p13)	1.892	0.491	0.1942	5.366	0.457	<0.001
gain(1q21)	2.071	0.393	0.0637	2.164	0.389	0.04743
ISS	2.208	0.248	0.0014	2.472	0.252	<0.001
A-C: models including one of the risk signatures; HR: hazard ratio; SE: standard error;
ISS: International Staging System
