# Supplementary material for: Profound impact of sample processing delay on gene expression of multiple myeloma plasma cells
Source: BMC Med Genomics. 2015 Dec 30;8:85. doi: 10.1186/s12920-015-0161-6 (PMC4696100; doi:10.1186/s12920-015-0161-6)
Supplement: Additional file 8 — Table S4 - Genes of PAM predictor. Table listing the 17 genes that make up the PAM predictor. (XLSX 9.86 KB) [file 12920_2015_161_MOESM8_ESM.xlsx]

## Sheet: Sheet1
Supplemental Table 4. Genes of PAM predictor.
Probeset	Gene symbol	Shipped score	In-house score
23548_at	TTC33	0	0.3496
64651_at	CSRNP1	0	-0.1904
79738_at	BBS10	0	0.1646
25929_at	GEMIN5	0	0.1367
137695_at	TMEM68	0	0.1249
83759_at	RBM4B	0	0.0891
4792_at	NFKBIA	0	-0.0677
25938_at	HEATR5A	0	0.0646
22889_at	KIAA0907	0	0.0572
9015_at	TAF1A	0	0.024
81627_at	TRMT1L	0	0.0211
55773_at	TBC1D23	0	0.0187
57508_at	INTS2	0	0.0175
26128_at	KIAA1279	0	0.0173
54497_at	HEATR5B	0	0.0142
64318_at	NOC3L	0	0.0104
100506935_at	NA	0	-0.0015
